# Supplementary material for: {μ-6,6′-Dimeth­oxy-2,2′-[propane-1,3-diylbis(nitrilo­methanylyl­idene)]di­phenolato}dimethano­ltrinitrato­samarium(III)zinc(II) methanol disolvate
Source: Acta Crystallogr Sect E Struct Rep Online. 2011 Apr 7;67(Pt 5):m525. doi: 10.1107/S1600536811007641 (PMC3089085; doi:10.1107/S1600536811007641)
Supplement: Supplementary file 1 [file e-67-0m525-sup1.cif]

##############################################################################
#                                                                            #
# This CIF contains the data in a paper accepted for publication in          #
# Acta Crystallographica Section E. It conforms to the requirements of       #
# Notes for Authors for Acta Crystallographica Section E, and has been       #
# peer reviewed under the auspices of the IUCr Commission on Journals.       #
#                                                                            #
# Full details of the Crystallographic Information File format               #
# are given in the paper "The Crystallographic Information File (CIF):       #
# a New Standard Archive File for Crystallography" by S. R. Hall, F. H.      #
# Allen and I. D. Brown [Acta Cryst. (1991), A47, 655-685].                  #
#                                                                            #
# The current version of the core CIF dictionary is obtainable from          #
# ftp://ftp.iucr.org/pub/cif_core.dic.                                       #
#                                                                            #
# Software is freely available for graphical display of the structure(s)     #
# in this CIF. For information consult the CIF software page                 #
# http://www.iucr.org/resources/cif/software.                                #
#                                                                            #
# This file may be used for bona fide research purposes within the           #
# scientific community so long as proper attribution is given to the journal # 
# article from which it was obtained.                                        #
#                                                                            #
##############################################################################
data_global
_journal_date_recd_electronic     2010-12-16
_journal_date_accepted     2011-03-01
_journal_name_full     'Acta Crystallographica, Section E'
_journal_year     2011
_journal_volume     67
_journal_issue      5
_journal_page_first     m525
_journal_page_last     m525
_journal_paper_category     QM
_journal_coeditor_code     ZS2088
_publ_contact_author_name     'Liu, Fei'
_publ_contact_author_address
;
College of Chemical Engineering & Materials, Eastern Liaoning
University; No. 325, Wenhua Road, Yuanbao District, Dandong City,
Liaoning Province, P. R. 118003
People's Republic of China
;
_publ_contact_author_email     berylliu8090@sina.com
_publ_contact_author_fax     '86 415 3789 982'
_publ_contact_author_phone     '86 415 3789 965'
_publ_section_title
;\
{\m-6,6'-Dimethoxy-2,2'-[propane-1,3-diylbis(nitrilomethanylylidene)]\
diphenolato}dimethanoltrinitratosamarium(III)zinc(II) methanol disolvate
;
loop_
    _publ_author_name
    _publ_author_address
    'Liu, Fei'
;
The College of Chemical Engineering & Materials
Eastern Liaoning University
No. 325 Wenhua Road
Yuanbao District
Dandong City
Liaoning Province 118003
People's Republic of China
;
    'Zhang, Fang'
;
The College of Chemical Engineering & Materials
Eastern Liaoning University
No. 325 Wenhua Road
Yuanbao District
Dandong City
Liaoning Province 118003
People's Republic of China
;
data_I
_chemical_name_systematic
;
{\m-6,6'-Dimethoxy-2,2'-[propane-1,3-
diylbis(nitrilomethanylylidene)]diphenolato}dimethanoltrinitrato
samarium(III)zinc(II) methanol disolvate
;
_chemical_name_common     ?
_chemical_formula_moiety     'C21 H28 N5 O15 Sm Zn, 2(C H4 O)'
_chemical_formula_sum     'C23 H36 N5 O17 Sm Zn'
_chemical_formula_iupac     '[Sm Zn (C19 H20 N2 O4) (N O3)3 (C H4 O)2], 2C H4 O'
_chemical_formula_weight     870.29
_chemical_melting_point     ?
_symmetry_cell_setting     monoclinic
_symmetry_space_group_name_H-M     'P 21/c'
_symmetry_space_group_name_Hall     '-P 2ybc'
loop_
    _symmetry_equiv_pos_as_xyz
    'x, y, z'
    '-x, y+1/2, -z+1/2'
    '-x, -y, -z'
    'x, -y-1/2, z-1/2'
_cell_length_a     13.1050(8)
_cell_length_b     11.1190(7)
_cell_length_c     22.3240(13)
_cell_angle_alpha     90.00
_cell_angle_beta     90.9990(10)
_cell_angle_gamma     90.00
_cell_volume     3252.4(3)
_cell_formula_units_Z     4
_cell_measurement_reflns_used     26435
_cell_measurement_theta_min     3.0
_cell_measurement_theta_max     28.1
_cell_measurement_temperature     296(2)
_exptl_crystal_description     'block'
_exptl_crystal_colour     colorless
_exptl_crystal_size_max     0.32
_exptl_crystal_size_mid     0.26
_exptl_crystal_size_min     0.24
_exptl_crystal_density_diffrn     1.777
_exptl_crystal_density_meas     ?
_exptl_crystal_density_method     'not measured'
_exptl_crystal_F_000     1748
_exptl_absorpt_coefficient_mu     2.607
_exptl_absorpt_correction_type     multi-scan
_exptl_absorpt_process_details     '(ABSCOR; Higashi, 1995)'
_exptl_absorpt_correction_T_min     0.4892
_exptl_absorpt_correction_T_max     0.5734
_exptl_special_details
;
;
_diffrn_ambient_temperature     296(2)
_diffrn_radiation_type     MoK\a
_diffrn_radiation_wavelength     0.71073
_diffrn_radiation_source     'rolling anode'
_diffrn_radiation_monochromator     graphite
_diffrn_measurement_device_type     'Rigaku R-AXIS RAPID CCD'
_diffrn_measurement_method     \w
_diffrn_detector_area_resol_mean     10.00
_diffrn_reflns_number     23458
_diffrn_reflns_av_R_equivalents     0.0731
_diffrn_reflns_av_sigmaI/netI     0.0751
_diffrn_reflns_theta_min     3.00
_diffrn_reflns_theta_max     25.20
_diffrn_reflns_theta_full     25.20
_diffrn_measured_fraction_theta_max     0.995
_diffrn_measured_fraction_theta_full     0.995
_diffrn_reflns_limit_h_min     -14
_diffrn_reflns_limit_h_max     15
_diffrn_reflns_limit_k_min     -13
_diffrn_reflns_limit_k_max     12
_diffrn_reflns_limit_l_min     -26
_diffrn_reflns_limit_l_max     26
_diffrn_standards_number     0
_diffrn_standards_interval_count     .
_diffrn_standards_interval_time     .
_diffrn_standards_decay_%     ?
_refine_special_details
;
Refinement of <i>F</i>^2^ against ALL reflections. The weighted <i>R</i>-factor
<i>wR</i> and goodness of fit <i>S</i> are based on <i>F</i>^2^, conventional
<i>R</i>-factors <i>R</i> are based on <i>F</i>, with <i>F</i> set to zero for
negative <i>F</i>^2^. The threshold expression of <i>F</i>^2^ >
\s(<i>F</i>^2^) is used only for calculating <i>R</i>-factors(gt) <i>etc</i>.
and is not relevant to the choice of reflections for refinement.
<i>R</i>-factors based on <i>F</i>^2^ are statistically about twice as large
as those based on <i>F</i>, and <i>R</i>- factors based on ALL data will be
even larger.
;
_reflns_number_total     5833
_reflns_number_gt     4835
_reflns_threshold_expression     I>2\s(I)
_refine_ls_structure_factor_coef     Fsqd
_refine_ls_matrix_type     full
_refine_ls_R_factor_all     0.0835
_refine_ls_R_factor_gt     0.0701
_refine_ls_wR_factor_gt     0.1297
_refine_ls_wR_factor_ref     0.1330
_refine_ls_goodness_of_fit_ref     1.459
_refine_ls_restrained_S_all     1.434
_refine_ls_number_reflns     5833
_refine_ls_number_parameters     433
_refine_ls_number_restraints     28
_refine_ls_hydrogen_treatment     constr
_refine_ls_weighting_scheme     calc
_refine_ls_weighting_details
        'calc w=1/[\s^2^(Fo^2^)+(0.0000P)^2^+11.1281P] where P=(Fo^2^+2Fc^2^)/3'
_atom_sites_solution_hydrogens     geom
_atom_sites_solution_primary     direct
_atom_sites_solution_secondary     difmap
_refine_ls_shift/su_max     0.001
_refine_ls_shift/su_mean     0.000
_refine_diff_density_max     0.919
_refine_diff_density_min     -1.137
_refine_ls_extinction_method     none
_refine_ls_extinction_coef     ?
loop_
    _atom_type_symbol
    _atom_type_description
    _atom_type_scat_dispersion_real
    _atom_type_scat_dispersion_imag
    _atom_type_scat_source
    'C' 'C' 0.0033 0.0016
                         'International Tables Vol C Tables 4.2.6.8 and 6.1.1.4'
    'H' 'H' 0.0000 0.0000
                         'International Tables Vol C Tables 4.2.6.8 and 6.1.1.4'
    'N' 'N' 0.0061 0.0033
                         'International Tables Vol C Tables 4.2.6.8 and 6.1.1.4'
    'O' 'O' 0.0106 0.0060
                         'International Tables Vol C Tables 4.2.6.8 and 6.1.1.4'
    'Zn' 'Zn' 0.2839 1.4301
                         'International Tables Vol C Tables 4.2.6.8 and 6.1.1.4'
    'Sm' 'Sm' -0.1638 3.4418
                         'International Tables Vol C Tables 4.2.6.8 and 6.1.1.4'
_computing_data_collection     'PROCESS-AUTO (Rigaku, 2006)'
_computing_cell_refinement     'PROCESS-AUTO (Rigaku, 2006)'
_computing_data_reduction     'CrystalStructure (Rigaku, 2007)'
_computing_structure_solution     'SHELXS97 (Sheldrick, 2008)'
_computing_structure_refinement     'SHELXL97 (Sheldrick, 2008)'
_computing_molecular_graphics     'ORTEP-3 for Windows (Farrugia, 1997)'
_computing_publication_material     'WinGX (Farrugia, 1999)'
loop_
    _atom_site_type_symbol
    _atom_site_label
    _atom_site_fract_x
    _atom_site_fract_y
    _atom_site_fract_z
    _atom_site_U_iso_or_equiv
    _atom_site_adp_type
    _atom_site_calc_flag
    _atom_site_refinement_flags
    _atom_site_occupancy
    _atom_site_symmetry_multiplicity
    _atom_site_disorder_assembly
    _atom_site_disorder_group
    Sm Sm1 0.71666(3) 0.20224(3) 0.077898(18) 0.02935(14) Uani d . 1 1 . .
    Zn Zn2 0.67371(7) 0.48266(8) 0.14718(4) 0.0333(2) Uani d . 1 1 . .
    O O4 0.5366(4) 0.1137(5) 0.0902(3) 0.0377(13) Uani d . 1 1 . .
    O O1 0.9006(4) 0.2424(5) 0.0458(3) 0.0399(14) Uani d . 1 1 . .
    O O3 0.6021(4) 0.3198(4) 0.1324(2) 0.0295(12) Uani d . 1 1 . .
    O O2 0.7805(4) 0.3970(4) 0.0965(2) 0.0296(12) Uani d . 1 1 . .
    C C17 0.4629(6) 0.1920(7) 0.1110(3) 0.0314(17) Uani d . 1 1 . .
    N N1 0.7663(5) 0.6321(5) 0.1551(3) 0.0354(16) Uani d . 1 1 . .
    O O5 0.5971(4) 0.5586(6) 0.0634(2) 0.0510(16) Uani d D 1 1 . .
    H H501 0.5345 0.5643 0.0629 0.076 Uiso d R 1 1 . .
    C C18 0.5021(6) 0.3023(7) 0.1337(3) 0.0296(16) Uani d . 1 1 . .
    O O15 0.8284(5) 0.1789(5) 0.1690(3) 0.0494(16) Uani d . 1 1 . .
    N N2 0.5487(5) 0.5433(6) 0.1907(3) 0.0342(15) Uani d . 1 1 . .
    C C10 0.6117(7) 0.7520(8) 0.1875(4) 0.050(2) Uani d . 1 1 . .
    H H10A 0.5942 0.8303 0.2035 0.060 Uiso calc R 1 1 . .
    H H10B 0.5852 0.7483 0.1467 0.060 Uiso calc R 1 1 . .
    O O10 0.7134(6) 0.0288(7) 0.0057(4) 0.074(2) Uani d . 1 1 . .
    C C2 0.9462(6) 0.3500(7) 0.0634(4) 0.0354(19) Uani d . 1 1 . .
    C C13 0.4309(6) 0.3833(7) 0.1582(3) 0.0317(17) Uani d . 1 1 . .
    N N3 0.6467(7) 0.2925(7) -0.0431(4) 0.053(2) Uani d . 1 1 . .
    N N5 0.7745(6) 0.1072(7) 0.1988(4) 0.0495(19) Uani d . 1 1 . .
    C C7 0.8776(6) 0.4305(7) 0.0910(3) 0.0307(17) Uani d . 1 1 . .
    O O12 0.8114(7) -0.0017(6) 0.0800(4) 0.079(2) Uani d . 1 1 . .
    O O9 0.5881(5) 0.2710(7) -0.0004(3) 0.065(2) Uani d . 1 1 . .
    O O14 0.8046(6) 0.0691(8) 0.2471(3) 0.092(3) Uani d . 1 1 . .
    O O7 0.7385(6) 0.2794(8) -0.0320(4) 0.081(2) Uani d . 1 1 . .
    O O6 0.7404(5) 0.4206(6) 0.2342(3) 0.0532(17) Uani d D 1 1 . .
    H H601 0.8002 0.4375 0.2417 0.080 Uiso d R 1 1 . .
    C C5 1.0224(7) 0.5656(9) 0.1023(4) 0.048(2) Uani d . 1 1 . .
    H H5 1.0494 0.6385 0.1156 0.058 Uiso calc R 1 1 . .
    C C6 0.9172(6) 0.5416(7) 0.1100(4) 0.0352(19) Uani d . 1 1 . .
    C C4 1.0844(7) 0.4845(9) 0.0762(5) 0.054(3) Uani d . 1 1 . .
    H H4 1.1532 0.5023 0.0717 0.065 Uiso calc R 1 1 . .
    C C3 1.0465(7) 0.3753(9) 0.0561(4) 0.046(2) Uani d . 1 1 . .
    H H3 1.0892 0.3201 0.0379 0.055 Uiso calc R 1 1 . .
    O O11 0.7952(6) -0.1404(6) 0.0138(4) 0.091(3) Uani d . 1 1 . .
    C C11 0.5599(8) 0.6572(8) 0.2237(4) 0.052(2) Uani d . 1 1 . .
    H H11A 0.5992 0.6431 0.2602 0.063 Uiso calc R 1 1 . .
    H H11B 0.4929 0.6858 0.2349 0.063 Uiso calc R 1 1 . .
    C C1 0.9559(7) 0.1707(8) 0.0029(5) 0.057(3) Uani d . 1 1 . .
    H H1A 0.9819 0.2220 -0.0278 0.086 Uiso calc R 1 1 . .
    H H1B 0.9107 0.1121 -0.0148 0.086 Uiso calc R 1 1 . .
    H H1C 1.0116 0.1304 0.0229 0.086 Uiso calc R 1 1 . .
    C C16 0.3594(6) 0.1679(7) 0.1095(4) 0.038(2) Uani d . 1 1 . .
    H H16 0.3354 0.0958 0.0936 0.046 Uiso calc R 1 1 . .
    C C12 0.4594(7) 0.4961(7) 0.1871(4) 0.037(2) Uani d . 1 1 . .
    H H12 0.4070 0.5389 0.2049 0.045 Uiso calc R 1 1 . .
    C C14 0.3268(6) 0.3562(8) 0.1560(4) 0.040(2) Uani d . 1 1 . .
    H H14 0.2804 0.4108 0.1715 0.048 Uiso calc R 1 1 . .
    O O8 0.6132(7) 0.3274(8) -0.0915(3) 0.096(3) Uani d . 1 1 . .
    C C15 0.2921(6) 0.2508(8) 0.1317(4) 0.045(2) Uani d . 1 1 . .
    H H15 0.2223 0.2351 0.1300 0.054 Uiso calc R 1 1 . .
    C C8 0.8570(7) 0.6358(7) 0.1382(4) 0.040(2) Uani d . 1 1 . .
    H H8 0.8906 0.7086 0.1445 0.048 Uiso calc R 1 1 . .
    C C9 0.7269(8) 0.7413(8) 0.1862(5) 0.053(3) Uani d . 1 1 . .
    H H9A 0.7540 0.8120 0.1667 0.064 Uiso calc R 1 1 . .
    H H9B 0.7530 0.7410 0.2272 0.064 Uiso calc R 1 1 . .
    O O13 0.6889(5) 0.0797(6) 0.1765(3) 0.064(2) Uani d . 1 1 . .
    C C20 0.6512(8) 0.5994(9) 0.0100(3) 0.064(3) Uani d D 1 1 . .
    H H20A 0.6688 0.6828 0.0144 0.097 Uiso calc R 1 1 . .
    H H20B 0.6079 0.5893 -0.0248 0.097 Uiso calc R 1 1 . .
    H H20C 0.7122 0.5527 0.0054 0.097 Uiso calc R 1 1 . .
    N N4 0.7733(6) -0.0421(7) 0.0331(4) 0.055(2) Uani d . 1 1 . .
    C C21 0.6852(9) 0.3553(10) 0.2808(4) 0.079(4) Uani d D 1 1 . .
    H H21A 0.6235 0.3219 0.2639 0.119 Uiso calc R 1 1 . .
    H H21B 0.6685 0.4097 0.3126 0.119 Uiso calc R 1 1 . .
    H H21C 0.7274 0.2917 0.2964 0.119 Uiso calc R 1 1 . .
    C C19 0.5092(7) -0.0105(7) 0.0849(5) 0.059(3) Uani d . 1 1 . .
    H H19A 0.4769 -0.0362 0.1210 0.089 Uiso calc R 1 1 . .
    H H19B 0.5694 -0.0576 0.0787 0.089 Uiso calc R 1 1 . .
    H H19C 0.4628 -0.0208 0.0516 0.089 Uiso calc R 1 1 . .
    O O17 1.1227(7) 0.0443(8) 0.2022(4) 0.091(3) Uani d DU 1 1 . .
    H H17A 1.0920 0.1050 0.2124 0.136 Uiso calc R 1 1 . .
    C C23 1.0781(12) -0.0015(13) 0.1456(5) 0.118(5) Uani d DU 1 1 . .
    H H23A 1.0169 -0.0455 0.1538 0.178 Uiso calc R 1 1 . .
    H H23B 1.1262 -0.0536 0.1266 0.178 Uiso calc R 1 1 . .
    H H23C 1.0622 0.0648 0.1195 0.178 Uiso calc R 1 1 . .
    C C22 1.0335(10) 0.3366(9) 0.2225(6) 0.091(4) Uani d DU 1 1 . .
    H H22A 1.0513 0.3268 0.1812 0.136 Uiso calc R 1 1 . .
    H H22B 1.0908 0.3689 0.2445 0.136 Uiso calc R 1 1 . .
    H H22C 0.9767 0.3907 0.2252 0.136 Uiso calc R 1 1 . .
    O O16 1.0056(8) 0.2192(8) 0.2477(5) 0.105(3) Uani d DU 1 1 . .
    H H16A 0.9525 0.2259 0.2664 0.157 Uiso calc R 1 1 . .
loop_
    _atom_site_aniso_label
    _atom_site_aniso_U_11
    _atom_site_aniso_U_22
    _atom_site_aniso_U_33
    _atom_site_aniso_U_12
    _atom_site_aniso_U_13
    _atom_site_aniso_U_23
    Sm1 0.0255(2) 0.0275(2) 0.0350(2) 0.00215(19) -0.00014(15) -0.00476(18)
    Zn2 0.0302(5) 0.0289(5) 0.0409(6) -0.0001(4) 0.0052(4) -0.0079(4)
    O4 0.030(3) 0.028(3) 0.055(4) -0.005(2) 0.004(3) -0.005(3)
    O1 0.031(3) 0.039(3) 0.051(4) 0.000(3) 0.009(3) -0.008(3)
    O3 0.020(3) 0.027(3) 0.041(3) 0.002(2) 0.004(2) -0.006(2)
    O2 0.021(3) 0.027(3) 0.041(3) -0.003(2) 0.008(2) -0.006(2)
    C17 0.030(4) 0.035(4) 0.029(4) -0.003(4) 0.000(3) 0.004(3)
    N1 0.041(4) 0.026(4) 0.039(4) -0.004(3) 0.001(3) -0.004(3)
    O5 0.038(4) 0.070(4) 0.045(4) 0.006(3) -0.001(3) 0.012(3)
    C18 0.031(4) 0.033(4) 0.024(4) -0.003(4) 0.000(3) 0.004(3)
    O15 0.051(4) 0.048(4) 0.049(4) -0.009(3) -0.011(3) 0.008(3)
    N2 0.032(4) 0.035(4) 0.035(4) 0.005(3) 0.003(3) -0.009(3)
    C10 0.061(7) 0.032(4) 0.057(6) 0.014(5) -0.001(5) -0.015(4)
    O10 0.058(5) 0.066(5) 0.097(6) 0.021(4) -0.019(4) -0.043(4)
    C2 0.031(5) 0.040(5) 0.035(5) 0.002(4) 0.001(4) 0.004(4)
    C13 0.032(4) 0.036(4) 0.028(4) 0.003(4) 0.004(3) 0.004(3)
    N3 0.055(5) 0.055(5) 0.049(5) 0.007(4) -0.012(4) 0.007(4)
    N5 0.045(5) 0.054(5) 0.050(5) 0.008(4) 0.001(4) 0.012(4)
    C7 0.026(4) 0.036(4) 0.030(4) -0.004(3) -0.001(3) 0.009(3)
    O12 0.109(7) 0.059(5) 0.068(5) 0.026(4) -0.015(5) -0.012(4)
    O9 0.050(4) 0.093(6) 0.052(4) 0.017(4) -0.001(4) 0.010(4)
    O14 0.091(6) 0.124(7) 0.061(5) 0.016(5) -0.012(4) 0.045(5)
    O7 0.044(4) 0.125(7) 0.074(5) 0.011(5) -0.001(4) 0.033(5)
    O6 0.048(4) 0.064(4) 0.047(4) -0.007(3) -0.007(3) 0.010(3)
    C5 0.036(5) 0.053(6) 0.057(6) -0.016(4) -0.003(4) 0.004(5)
    C6 0.036(5) 0.035(4) 0.035(4) -0.006(4) -0.005(4) 0.006(3)
    C4 0.024(5) 0.068(7) 0.070(7) -0.008(5) 0.008(5) 0.006(5)
    C3 0.029(5) 0.057(6) 0.052(6) 0.005(4) 0.006(4) 0.004(4)
    O11 0.065(5) 0.054(5) 0.155(8) 0.016(4) 0.002(5) -0.056(5)
    C11 0.052(6) 0.051(6) 0.054(6) 0.004(5) 0.009(5) -0.022(5)
    C1 0.050(6) 0.053(6) 0.069(7) 0.009(5) 0.024(5) -0.012(5)
    C16 0.030(5) 0.042(5) 0.043(5) -0.009(4) -0.003(4) 0.002(4)
    C12 0.039(5) 0.041(5) 0.032(4) 0.016(4) 0.003(4) 0.000(4)
    C14 0.022(4) 0.052(5) 0.046(5) 0.005(4) 0.005(4) 0.005(4)
    O8 0.098(7) 0.134(8) 0.055(5) 0.017(6) -0.023(5) 0.034(5)
    C15 0.019(4) 0.060(6) 0.056(6) -0.004(4) 0.000(4) 0.003(5)
    C8 0.045(6) 0.033(5) 0.041(5) -0.017(4) -0.003(4) 0.003(4)
    C9 0.065(7) 0.032(5) 0.063(6) -0.006(5) 0.003(5) -0.013(4)
    O13 0.041(4) 0.075(5) 0.076(5) -0.003(4) -0.009(4) 0.024(4)
    C20 0.072(8) 0.072(7) 0.049(6) 0.003(6) 0.005(5) 0.020(5)
    N4 0.039(5) 0.042(5) 0.082(7) -0.002(4) 0.015(5) -0.020(4)
    C21 0.092(10) 0.082(8) 0.064(8) -0.018(7) 0.011(7) 0.012(6)
    C19 0.046(6) 0.029(5) 0.103(9) -0.006(4) 0.014(6) -0.006(5)
    O17 0.089(4) 0.094(4) 0.089(4) 0.003(4) -0.019(4) 0.003(4)
    C23 0.118(7) 0.122(7) 0.114(7) -0.002(5) -0.004(5) -0.001(5)
    C22 0.089(6) 0.094(5) 0.090(6) 0.006(4) -0.004(4) 0.005(4)
    O16 0.095(5) 0.109(5) 0.110(5) 0.000(4) -0.014(4) 0.001(4)
_geom_special_details
;
All e.s.d.'s (except the e.s.d. in the dihedral angle between two l.s. planes)
are estimated using the full covariance matrix. The cell e.s.d.'s are taken
into account individually in the estimation of e.s.d.'s in distances, angles
and torsion angles; correlations between e.s.d.'s in cell parameters are only
used when they are defined by crystal symmetry. An approximate (isotropic)
treatment of cell e.s.d.'s is used for estimating e.s.d.'s involving l.s.
planes.
;
loop_
    _geom_bond_atom_site_label_1
    _geom_bond_atom_site_label_2
    _geom_bond_site_symmetry_2
    _geom_bond_distance
    _geom_bond_publ_flag
    Sm1 O3 . 2.346(5) ?
    Sm1 O2 . 2.356(5) ?
    Sm1 O15 . 2.499(6) ?
    Sm1 O10 . 2.512(6) ?
    Sm1 O9 . 2.525(6) ?
    Sm1 O1 . 2.565(5) ?
    Sm1 O4 . 2.576(5) ?
    Sm1 O12 . 2.586(7) ?
    Sm1 O7 . 2.620(7) ?
    Sm1 O13 . 2.620(7) ?
    Sm1 N5 . 2.984(8) ?
    Sm1 N4 . 2.993(8) ?
    Zn2 N2 . 2.035(6) ?
    Zn2 O2 . 2.050(5) ?
    Zn2 N1 . 2.063(6) ?
    Zn2 O3 . 2.064(5) ?
    Zn2 O6 . 2.225(6) ?
    Zn2 O5 . 2.270(6) ?
    O4 C17 . 1.386(9) ?
    O4 C19 . 1.431(9) ?
    O1 C2 . 1.391(9) ?
    O1 C1 . 1.450(10) ?
    O3 C18 . 1.326(8) ?
    O2 C7 . 1.333(8) ?
    C17 C16 . 1.383(11) ?
    C17 C18 . 1.419(10) ?
    N1 C8 . 1.255(10) ?
    N1 C9 . 1.495(10) ?
    O5 C20 . 1.469(10) ?
    O5 H501 . 0.8228 ?
    C18 C13 . 1.415(10) ?
    O15 N5 . 1.263(9) ?
    N2 C12 . 1.284(10) ?
    N2 C11 . 1.471(10) ?
    C10 C11 . 1.498(13) ?
    C10 C9 . 1.516(13) ?
    C10 H10A . 0.9700 ?
    C10 H10B . 0.9700 ?
    O10 N4 . 1.262(10) ?
    C2 C3 . 1.358(11) ?
    C2 C7 . 1.417(11) ?
    C13 C14 . 1.396(11) ?
    C13 C12 . 1.456(11) ?
    N3 O8 . 1.222(10) ?
    N3 O7 . 1.233(10) ?
    N3 O9 . 1.257(10) ?
    N5 O14 . 1.218(9) ?
    N5 O13 . 1.256(9) ?
    C7 C6 . 1.402(10) ?
    O12 N4 . 1.237(10) ?
    O6 C21 . 1.469(12) ?
    O6 H601 . 0.8208 ?
    C5 C4 . 1.353(13) ?
    C5 C6 . 1.418(11) ?
    C5 H5 . 0.9300 ?
    C6 C8 . 1.461(12) ?
    C4 C3 . 1.383(13) ?
    C4 H4 . 0.9300 ?
    C3 H3 . 0.9300 ?
    O11 N4 . 1.211(9) ?
    C11 H11A . 0.9700 ?
    C11 H11B . 0.9700 ?
    C1 H1A . 0.9600 ?
    C1 H1B . 0.9600 ?
    C1 H1C . 0.9600 ?
    C16 C15 . 1.374(12) ?
    C16 H16 . 0.9300 ?
    C12 H12 . 0.9300 ?
    C14 C15 . 1.367(12) ?
    C14 H14 . 0.9300 ?
    C15 H15 . 0.9300 ?
    C8 H8 . 0.9300 ?
    C9 H9A . 0.9700 ?
    C9 H9B . 0.9700 ?
    C20 H20A . 0.9600 ?
    C20 H20B . 0.9600 ?
    C20 H20C . 0.9600 ?
    C21 H21A . 0.9600 ?
    C21 H21B . 0.9600 ?
    C21 H21C . 0.9600 ?
    C19 H19A . 0.9600 ?
    C19 H19B . 0.9600 ?
    C19 H19C . 0.9600 ?
    O17 C23 . 1.474(15) ?
    O17 H17A . 0.8200 ?
    C23 H23A . 0.9600 ?
    C23 H23B . 0.9600 ?
    C23 H23C . 0.9600 ?
    C22 O16 . 1.470(14) ?
    C22 H22A . 0.9600 ?
    C22 H22B . 0.9600 ?
    C22 H22C . 0.9600 ?
    O16 H16A . 0.8200 ?
loop_
    _geom_angle_atom_site_label_1
    _geom_angle_atom_site_label_2
    _geom_angle_atom_site_label_3
    _geom_angle_site_symmetry_1
    _geom_angle_site_symmetry_3
    _geom_angle
    _geom_angle_publ_flag
    O3 Sm1 O2 . . 67.98(17) ?
    O3 Sm1 O15 . . 90.4(2) ?
    O2 Sm1 O15 . . 75.57(18) ?
    O3 Sm1 O10 . . 139.1(2) ?
    O2 Sm1 O10 . . 145.1(2) ?
    O15 Sm1 O10 . . 116.5(2) ?
    O3 Sm1 O9 . . 76.4(2) ?
    O2 Sm1 O9 . . 94.2(2) ?
    O15 Sm1 O9 . . 165.8(2) ?
    O10 Sm1 O9 . . 77.6(2) ?
    O3 Sm1 O1 . . 131.33(16) ?
    O2 Sm1 O1 . . 63.68(17) ?
    O15 Sm1 O1 . . 72.8(2) ?
    O10 Sm1 O1 . . 87.7(2) ?
    O9 Sm1 O1 . . 111.9(2) ?
    O3 Sm1 O4 . . 64.04(16) ?
    O2 Sm1 O4 . . 130.98(16) ?
    O15 Sm1 O4 . . 113.5(2) ?
    O10 Sm1 O4 . . 76.7(2) ?
    O9 Sm1 O4 . . 65.7(2) ?
    O1 Sm1 O4 . . 164.38(17) ?
    O3 Sm1 O12 . . 142.2(2) ?
    O2 Sm1 O12 . . 129.4(2) ?
    O15 Sm1 O12 . . 67.7(2) ?
    O10 Sm1 O12 . . 48.8(2) ?
    O9 Sm1 O12 . . 126.3(2) ?
    O1 Sm1 O12 . . 72.8(2) ?
    O4 Sm1 O12 . . 95.9(2) ?
    O3 Sm1 O7 . . 112.6(2) ?
    O2 Sm1 O7 . . 79.6(2) ?
    O15 Sm1 O7 . . 136.4(2) ?
    O10 Sm1 O7 . . 69.6(3) ?
    O9 Sm1 O7 . . 48.3(2) ?
    O1 Sm1 O7 . . 64.1(2) ?
    O4 Sm1 O7 . . 109.9(2) ?
    O12 Sm1 O7 . . 104.1(3) ?
    O3 Sm1 O13 . . 75.8(2) ?
    O2 Sm1 O13 . . 112.6(2) ?
    O15 Sm1 O13 . . 49.5(2) ?
    O10 Sm1 O13 . . 98.0(3) ?
    O9 Sm1 O13 . . 129.7(2) ?
    O1 Sm1 O13 . . 118.01(19) ?
    O4 Sm1 O13 . . 64.61(19) ?
    O12 Sm1 O13 . . 66.6(2) ?
    O7 Sm1 O13 . . 167.5(3) ?
    O3 Sm1 N5 . . 83.26(19) ?
    O2 Sm1 N5 . . 94.7(2) ?
    O15 Sm1 N5 . . 24.7(2) ?
    O10 Sm1 N5 . . 108.0(2) ?
    O9 Sm1 N5 . . 152.8(2) ?
    O1 Sm1 N5 . . 95.1(2) ?
    O4 Sm1 N5 . . 89.3(2) ?
    O12 Sm1 N5 . . 63.8(2) ?
    O7 Sm1 N5 . . 158.9(2) ?
    O13 Sm1 N5 . . 24.83(19) ?
    O3 Sm1 N4 . . 147.52(19) ?
    O2 Sm1 N4 . . 143.50(19) ?
    O15 Sm1 N4 . . 91.9(2) ?
    O10 Sm1 N4 . . 24.6(2) ?
    O9 Sm1 N4 . . 102.1(3) ?
    O1 Sm1 N4 . . 79.92(19) ?
    O4 Sm1 N4 . . 85.51(19) ?
    O12 Sm1 N4 . . 24.2(2) ?
    O7 Sm1 N4 . . 87.3(3) ?
    O13 Sm1 N4 . . 81.2(2) ?
    N5 Sm1 N4 . . 85.4(2) ?
    N2 Zn2 O2 . . 168.8(2) ?
    N2 Zn2 N1 . . 99.7(3) ?
    O2 Zn2 N1 . . 90.9(2) ?
    N2 Zn2 O3 . . 90.0(2) ?
    O2 Zn2 O3 . . 79.45(19) ?
    N1 Zn2 O3 . . 170.3(2) ?
    N2 Zn2 O6 . . 89.6(2) ?
    O2 Zn2 O6 . . 94.4(2) ?
    N1 Zn2 O6 . . 87.3(2) ?
    O3 Zn2 O6 . . 92.2(2) ?
    N2 Zn2 O5 . . 85.5(2) ?
    O2 Zn2 O5 . . 90.8(2) ?
    N1 Zn2 O5 . . 91.3(2) ?
    O3 Zn2 O5 . . 90.1(2) ?
    O6 Zn2 O5 . . 174.6(2) ?
    N2 Zn2 Sm1 . . 129.63(19) ?
    O2 Zn2 Sm1 . . 39.84(13) ?
    N1 Zn2 Sm1 . . 130.63(19) ?
    O3 Zn2 Sm1 . . 39.67(13) ?
    O6 Zn2 Sm1 . . 92.59(17) ?
    O5 Zn2 Sm1 . . 92.25(16) ?
    C17 O4 C19 . . 117.3(6) ?
    C17 O4 Sm1 . . 116.1(4) ?
    C19 O4 Sm1 . . 126.1(5) ?
    C2 O1 C1 . . 116.2(6) ?
    C2 O1 Sm1 . . 118.2(4) ?
    C1 O1 Sm1 . . 124.8(5) ?
    C18 O3 Zn2 . . 124.9(5) ?
    C18 O3 Sm1 . . 124.8(4) ?
    Zn2 O3 Sm1 . . 106.2(2) ?
    C7 O2 Zn2 . . 125.6(5) ?
    C7 O2 Sm1 . . 125.2(4) ?
    Zn2 O2 Sm1 . . 106.3(2) ?
    C16 C17 O4 . . 124.0(7) ?
    C16 C17 C18 . . 121.6(7) ?
    O4 C17 C18 . . 114.4(6) ?
    C8 N1 C9 . . 116.7(7) ?
    C8 N1 Zn2 . . 124.0(6) ?
    C9 N1 Zn2 . . 119.1(6) ?
    C20 O5 Zn2 . . 124.8(5) ?
    C20 O5 H501 . . 117.3 ?
    Zn2 O5 H501 . . 117.9 ?
    O3 C18 C13 . . 125.0(7) ?
    O3 C18 C17 . . 118.1(7) ?
    C13 C18 C17 . . 116.8(7) ?
    N5 O15 Sm1 . . 99.7(5) ?
    C12 N2 C11 . . 117.8(7) ?
    C12 N2 Zn2 . . 125.1(5) ?
    C11 N2 Zn2 . . 116.8(5) ?
    C11 C10 C9 . . 114.5(8) ?
    C11 C10 H10A . . 108.6 ?
    C9 C10 H10A . . 108.6 ?
    C11 C10 H10B . . 108.6 ?
    C9 C10 H10B . . 108.6 ?
    H10A C10 H10B . . 107.6 ?
    N4 O10 Sm1 . . 99.5(5) ?
    C3 C2 O1 . . 123.9(8) ?
    C3 C2 C7 . . 122.9(8) ?
    O1 C2 C7 . . 113.2(7) ?
    C14 C13 C18 . . 119.9(7) ?
    C14 C13 C12 . . 116.4(7) ?
    C18 C13 C12 . . 123.7(7) ?
    O8 N3 O7 . . 123.3(9) ?
    O8 N3 O9 . . 121.1(9) ?
    O7 N3 O9 . . 115.6(8) ?
    O14 N5 O13 . . 122.7(9) ?
    O14 N5 O15 . . 120.6(9) ?
    O13 N5 O15 . . 116.7(7) ?
    O14 N5 Sm1 . . 175.8(7) ?
    O13 N5 Sm1 . . 61.1(4) ?
    O15 N5 Sm1 . . 55.6(4) ?
    O2 C7 C6 . . 124.5(7) ?
    O2 C7 C2 . . 118.5(7) ?
    C6 C7 C2 . . 117.0(7) ?
    N4 O12 Sm1 . . 96.7(6) ?
    N3 O9 Sm1 . . 100.0(5) ?
    N3 O7 Sm1 . . 96.0(6) ?
    C21 O6 Zn2 . . 125.5(6) ?
    C21 O6 H601 . . 116.7 ?
    Zn2 O6 H601 . . 117.8 ?
    C4 C5 C6 . . 121.3(8) ?
    C4 C5 H5 . . 119.4 ?
    C6 C5 H5 . . 119.4 ?
    C7 C6 C5 . . 119.0(8) ?
    C7 C6 C8 . . 124.2(7) ?
    C5 C6 C8 . . 116.8(7) ?
    C5 C4 C3 . . 120.6(8) ?
    C5 C4 H4 . . 119.7 ?
    C3 C4 H4 . . 119.7 ?
    C2 C3 C4 . . 119.1(9) ?
    C2 C3 H3 . . 120.4 ?
    C4 C3 H3 . . 120.4 ?
    N2 C11 C10 . . 112.2(7) ?
    N2 C11 H11A . . 109.2 ?
    C10 C11 H11A . . 109.2 ?
    N2 C11 H11B . . 109.2 ?
    C10 C11 H11B . . 109.2 ?
    H11A C11 H11B . . 107.9 ?
    O1 C1 H1A . . 109.5 ?
    O1 C1 H1B . . 109.5 ?
    H1A C1 H1B . . 109.5 ?
    O1 C1 H1C . . 109.5 ?
    H1A C1 H1C . . 109.5 ?
    H1B C1 H1C . . 109.5 ?
    C15 C16 C17 . . 119.8(8) ?
    C15 C16 H16 . . 120.1 ?
    C17 C16 H16 . . 120.1 ?
    N2 C12 C13 . . 127.3(7) ?
    N2 C12 H12 . . 116.3 ?
    C13 C12 H12 . . 116.3 ?
    C15 C14 C13 . . 121.2(8) ?
    C15 C14 H14 . . 119.4 ?
    C13 C14 H14 . . 119.4 ?
    C14 C15 C16 . . 120.4(8) ?
    C14 C15 H15 . . 119.8 ?
    C16 C15 H15 . . 119.8 ?
    N1 C8 C6 . . 128.9(7) ?
    N1 C8 H8 . . 115.6 ?
    C6 C8 H8 . . 115.6 ?
    N1 C9 C10 . . 115.1(7) ?
    N1 C9 H9A . . 108.5 ?
    C10 C9 H9A . . 108.5 ?
    N1 C9 H9B . . 108.5 ?
    C10 C9 H9B . . 108.5 ?
    H9A C9 H9B . . 107.5 ?
    N5 O13 Sm1 . . 94.0(5) ?
    O5 C20 H20A . . 109.5 ?
    O5 C20 H20B . . 109.5 ?
    H20A C20 H20B . . 109.5 ?
    O5 C20 H20C . . 109.5 ?
    H20A C20 H20C . . 109.5 ?
    H20B C20 H20C . . 109.5 ?
    O11 N4 O12 . . 122.2(10) ?
    O11 N4 O10 . . 122.8(10) ?
    O12 N4 O10 . . 114.9(8) ?
    O11 N4 Sm1 . . 178.7(8) ?
    O12 N4 Sm1 . . 59.1(5) ?
    O10 N4 Sm1 . . 55.9(4) ?
    O6 C21 H21A . . 109.5 ?
    O6 C21 H21B . . 109.5 ?
    H21A C21 H21B . . 109.5 ?
    O6 C21 H21C . . 109.5 ?
    H21A C21 H21C . . 109.5 ?
    H21B C21 H21C . . 109.5 ?
    O4 C19 H19A . . 109.5 ?
    O4 C19 H19B . . 109.5 ?
    H19A C19 H19B . . 109.5 ?
    O4 C19 H19C . . 109.5 ?
    H19A C19 H19C . . 109.5 ?
    H19B C19 H19C . . 109.5 ?
    C23 O17 H17A . . 109.5 ?
    O17 C23 H23A . . 109.5 ?
    O17 C23 H23B . . 109.5 ?
    H23A C23 H23B . . 109.5 ?
    O17 C23 H23C . . 109.5 ?
    H23A C23 H23C . . 109.5 ?
    H23B C23 H23C . . 109.5 ?
    O16 C22 H22A . . 109.5 ?
    O16 C22 H22B . . 109.5 ?
    H22A C22 H22B . . 109.5 ?
    O16 C22 H22C . . 109.5 ?
    H22A C22 H22C . . 109.5 ?
    H22B C22 H22C . . 109.5 ?
    C22 O16 H16A . . 109.5 ?
loop_
    _geom_torsion_atom_site_label_1
    _geom_torsion_atom_site_label_2
    _geom_torsion_atom_site_label_3
    _geom_torsion_atom_site_label_4
    _geom_torsion_site_symmetry_1
    _geom_torsion_site_symmetry_2
    _geom_torsion_site_symmetry_3
    _geom_torsion_site_symmetry_4
    _geom_torsion
    _geom_torsion_publ_flag
    O3 Sm1 Zn2 N2 . . . . -1.4(3) ?
    O2 Sm1 Zn2 N2 . . . . 174.7(3) ?
    O15 Sm1 Zn2 N2 . . . . -106.7(3) ?
    O10 Sm1 Zn2 N2 . . . . 75.6(7) ?
    O9 Sm1 Zn2 N2 . . . . 70.6(3) ?
    O1 Sm1 Zn2 N2 . . . . -177.9(3) ?
    O4 Sm1 Zn2 N2 . . . . 5.9(3) ?
    O12 Sm1 Zn2 N2 . . . . -108.8(4) ?
    O7 Sm1 Zn2 N2 . . . . 117.4(3) ?
    O13 Sm1 Zn2 N2 . . . . -59.0(3) ?
    N5 Sm1 Zn2 N2 . . . . -83.0(3) ?
    O3 Sm1 Zn2 O2 . . . . -176.0(3) ?
    O15 Sm1 Zn2 O2 . . . . 78.6(3) ?
    O10 Sm1 Zn2 O2 . . . . -99.0(7) ?
    O9 Sm1 Zn2 O2 . . . . -104.1(3) ?
    O1 Sm1 Zn2 O2 . . . . 7.5(3) ?
    O4 Sm1 Zn2 O2 . . . . -168.8(3) ?
    O12 Sm1 Zn2 O2 . . . . 76.5(4) ?
    O7 Sm1 Zn2 O2 . . . . -57.3(3) ?
    O13 Sm1 Zn2 O2 . . . . 126.4(3) ?
    N5 Sm1 Zn2 O2 . . . . 102.3(3) ?
    O3 Sm1 Zn2 N1 . . . . 179.0(3) ?
    O2 Sm1 Zn2 N1 . . . . -5.0(3) ?
    O15 Sm1 Zn2 N1 . . . . 73.6(3) ?
    O10 Sm1 Zn2 N1 . . . . -104.1(7) ?
    O9 Sm1 Zn2 N1 . . . . -109.1(3) ?
    O1 Sm1 Zn2 N1 . . . . 2.5(3) ?
    O4 Sm1 Zn2 N1 . . . . -173.8(3) ?
    O12 Sm1 Zn2 N1 . . . . 71.5(4) ?
    O7 Sm1 Zn2 N1 . . . . -62.3(3) ?
    O13 Sm1 Zn2 N1 . . . . 121.3(3) ?
    N5 Sm1 Zn2 N1 . . . . 97.3(3) ?
    O2 Sm1 Zn2 O3 . . . . 176.0(3) ?
    O15 Sm1 Zn2 O3 . . . . -105.4(3) ?
    O10 Sm1 Zn2 O3 . . . . 77.0(7) ?
    O9 Sm1 Zn2 O3 . . . . 71.9(3) ?
    O1 Sm1 Zn2 O3 . . . . -176.5(3) ?
    O4 Sm1 Zn2 O3 . . . . 7.2(3) ?
    O12 Sm1 Zn2 O3 . . . . -107.5(4) ?
    O7 Sm1 Zn2 O3 . . . . 118.7(3) ?
    O13 Sm1 Zn2 O3 . . . . -57.6(3) ?
    N5 Sm1 Zn2 O3 . . . . -81.7(3) ?
    O3 Sm1 Zn2 O6 . . . . 90.3(3) ?
    O2 Sm1 Zn2 O6 . . . . -93.7(3) ?
    O15 Sm1 Zn2 O6 . . . . -15.1(2) ?
    O10 Sm1 Zn2 O6 . . . . 167.3(7) ?
    O9 Sm1 Zn2 O6 . . . . 162.2(2) ?
    O1 Sm1 Zn2 O6 . . . . -86.2(2) ?
    O4 Sm1 Zn2 O6 . . . . 97.5(2) ?
    O12 Sm1 Zn2 O6 . . . . -17.2(4) ?
    O7 Sm1 Zn2 O6 . . . . -151.0(2) ?
    O13 Sm1 Zn2 O6 . . . . 32.6(2) ?
    N5 Sm1 Zn2 O6 . . . . 8.6(2) ?
    O3 Sm1 Zn2 O5 . . . . -87.4(3) ?
    O2 Sm1 Zn2 O5 . . . . 88.6(3) ?
    O15 Sm1 Zn2 O5 . . . . 167.2(2) ?
    O10 Sm1 Zn2 O5 . . . . -10.4(7) ?
    O9 Sm1 Zn2 O5 . . . . -15.5(2) ?
    O1 Sm1 Zn2 O5 . . . . 96.1(2) ?
    O4 Sm1 Zn2 O5 . . . . -80.18(19) ?
    O12 Sm1 Zn2 O5 . . . . 165.1(4) ?
    O7 Sm1 Zn2 O5 . . . . 31.3(2) ?
    O13 Sm1 Zn2 O5 . . . . -145.1(2) ?
    N5 Sm1 Zn2 O5 . . . . -169.1(2) ?
    O3 Sm1 O4 C17 . . . . 13.0(5) ?
    O2 Sm1 O4 C17 . . . . 0.2(6) ?
    O15 Sm1 O4 C17 . . . . 91.2(5) ?
    O10 Sm1 O4 C17 . . . . -155.4(5) ?
    O9 Sm1 O4 C17 . . . . -73.2(5) ?
    O1 Sm1 O4 C17 . . . . -157.6(6) ?
    O12 Sm1 O4 C17 . . . . 159.4(5) ?
    O7 Sm1 O4 C17 . . . . -93.2(5) ?
    O13 Sm1 O4 C17 . . . . 98.9(5) ?
    N5 Sm1 O4 C17 . . . . 95.8(5) ?
    N4 Sm1 O4 C17 . . . . -178.7(5) ?
    O3 Sm1 O4 C19 . . . . -158.4(7) ?
    O2 Sm1 O4 C19 . . . . -171.2(7) ?
    O15 Sm1 O4 C19 . . . . -80.2(7) ?
    O10 Sm1 O4 C19 . . . . 33.2(7) ?
    O9 Sm1 O4 C19 . . . . 115.4(7) ?
    O1 Sm1 O4 C19 . . . . 31.0(11) ?
    O12 Sm1 O4 C19 . . . . -12.0(7) ?
    O7 Sm1 O4 C19 . . . . 95.4(7) ?
    O13 Sm1 O4 C19 . . . . -72.5(7) ?
    N5 Sm1 O4 C19 . . . . -75.6(7) ?
    N4 Sm1 O4 C19 . . . . 9.9(7) ?
    O3 Sm1 O1 C2 . . . . 1.6(6) ?
    O2 Sm1 O1 C2 . . . . 8.9(5) ?
    O15 Sm1 O1 C2 . . . . -73.2(5) ?
    O10 Sm1 O1 C2 . . . . 168.2(5) ?
    O9 Sm1 O1 C2 . . . . 92.5(5) ?
    O4 Sm1 O1 C2 . . . . 170.3(6) ?
    O12 Sm1 O1 C2 . . . . -144.5(6) ?
    O7 Sm1 O1 C2 . . . . 99.8(6) ?
    O13 Sm1 O1 C2 . . . . -94.0(5) ?
    N5 Sm1 O1 C2 . . . . -83.9(5) ?
    N4 Sm1 O1 C2 . . . . -168.4(6) ?
    O3 Sm1 O1 C1 . . . . -168.1(6) ?
    O2 Sm1 O1 C1 . . . . -160.8(7) ?
    O15 Sm1 O1 C1 . . . . 117.1(7) ?
    O10 Sm1 O1 C1 . . . . -1.5(7) ?
    O9 Sm1 O1 C1 . . . . -77.2(7) ?
    O4 Sm1 O1 C1 . . . . 0.6(11) ?
    O12 Sm1 O1 C1 . . . . 45.8(6) ?
    O7 Sm1 O1 C1 . . . . -69.9(7) ?
    O13 Sm1 O1 C1 . . . . 96.3(7) ?
    N5 Sm1 O1 C1 . . . . 106.4(7) ?
    N4 Sm1 O1 C1 . . . . 21.9(7) ?
    N2 Zn2 O3 C18 . . . . 21.0(6) ?
    O2 Zn2 O3 C18 . . . . -155.4(6) ?
    O6 Zn2 O3 C18 . . . . 110.6(6) ?
    O5 Zn2 O3 C18 . . . . -64.6(5) ?
    Sm1 Zn2 O3 C18 . . . . -158.0(7) ?
    N2 Zn2 O3 Sm1 . . . . 179.0(2) ?
    O2 Zn2 O3 Sm1 . . . . 2.6(2) ?
    O6 Zn2 O3 Sm1 . . . . -91.5(2) ?
    O5 Zn2 O3 Sm1 . . . . 93.4(2) ?
    O2 Sm1 O3 C18 . . . . 155.6(6) ?
    O15 Sm1 O3 C18 . . . . -130.1(5) ?
    O10 Sm1 O3 C18 . . . . 3.4(7) ?
    O9 Sm1 O3 C18 . . . . 55.3(5) ?
    O1 Sm1 O3 C18 . . . . 162.6(5) ?
    O4 Sm1 O3 C18 . . . . -14.0(5) ?
    O12 Sm1 O3 C18 . . . . -77.9(6) ?
    O7 Sm1 O3 C18 . . . . 87.9(6) ?
    O13 Sm1 O3 C18 . . . . -82.4(5) ?
    N5 Sm1 O3 C18 . . . . -106.5(5) ?
    N4 Sm1 O3 C18 . . . . -36.0(7) ?
    O2 Sm1 O3 Zn2 . . . . -2.40(19) ?
    O15 Sm1 O3 Zn2 . . . . 71.9(2) ?
    O10 Sm1 O3 Zn2 . . . . -154.6(3) ?
    O9 Sm1 O3 Zn2 . . . . -102.7(3) ?
    O1 Sm1 O3 Zn2 . . . . 4.6(3) ?
    O4 Sm1 O3 Zn2 . . . . -172.0(3) ?
    O12 Sm1 O3 Zn2 . . . . 124.1(3) ?
    O7 Sm1 O3 Zn2 . . . . -70.1(3) ?
    O13 Sm1 O3 Zn2 . . . . 119.6(3) ?
    N5 Sm1 O3 Zn2 . . . . 95.5(2) ?
    N4 Sm1 O3 Zn2 . . . . 166.0(4) ?
    N2 Zn2 O2 C7 . . . . 176.7(11) ?
    N1 Zn2 O2 C7 . . . . 14.6(6) ?
    O3 Zn2 O2 C7 . . . . -164.2(6) ?
    O6 Zn2 O2 C7 . . . . -72.8(6) ?
    O5 Zn2 O2 C7 . . . . 105.9(6) ?
    Sm1 Zn2 O2 C7 . . . . -161.6(7) ?
    N2 Zn2 O2 Sm1 . . . . -21.7(13) ?
    N1 Zn2 O2 Sm1 . . . . 176.2(2) ?
    O3 Zn2 O2 Sm1 . . . . -2.6(2) ?
    O6 Zn2 O2 Sm1 . . . . 88.8(2) ?
    O5 Zn2 O2 Sm1 . . . . -92.5(2) ?
    O3 Sm1 O2 C7 . . . . 164.1(6) ?
    O15 Sm1 O2 C7 . . . . 67.7(5) ?
    O10 Sm1 O2 C7 . . . . -48.1(7) ?
    O9 Sm1 O2 C7 . . . . -122.4(5) ?
    O1 Sm1 O2 C7 . . . . -10.0(5) ?
    O4 Sm1 O2 C7 . . . . 176.5(5) ?
    O12 Sm1 O2 C7 . . . . 23.7(6) ?
    O7 Sm1 O2 C7 . . . . -76.2(5) ?
    O13 Sm1 O2 C7 . . . . 101.2(5) ?
    N5 Sm1 O2 C7 . . . . 83.3(5) ?
    N4 Sm1 O2 C7 . . . . -5.4(7) ?
    O3 Sm1 O2 Zn2 . . . . 2.41(19) ?
    O15 Sm1 O2 Zn2 . . . . -94.0(3) ?
    O10 Sm1 O2 Zn2 . . . . 150.2(3) ?
    O9 Sm1 O2 Zn2 . . . . 75.9(3) ?
    O1 Sm1 O2 Zn2 . . . . -171.7(3) ?
    O4 Sm1 O2 Zn2 . . . . 14.8(3) ?
    O12 Sm1 O2 Zn2 . . . . -138.0(3) ?
    O7 Sm1 O2 Zn2 . . . . 122.2(3) ?
    O13 Sm1 O2 Zn2 . . . . -60.5(3) ?
    N5 Sm1 O2 Zn2 . . . . -78.4(2) ?
    N4 Sm1 O2 Zn2 . . . . -167.1(3) ?
    C19 O4 C17 C16 . . . . -20.7(11) ?
    Sm1 O4 C17 C16 . . . . 167.1(6) ?
    C19 O4 C17 C18 . . . . 160.3(7) ?
    Sm1 O4 C17 C18 . . . . -11.9(8) ?
    N2 Zn2 N1 C8 . . . . 174.9(7) ?
    O2 Zn2 N1 C8 . . . . -8.6(7) ?
    O6 Zn2 N1 C8 . . . . 85.8(7) ?
    O5 Zn2 N1 C8 . . . . -99.4(7) ?
    Sm1 Zn2 N1 C8 . . . . -5.3(8) ?
    N2 Zn2 N1 C9 . . . . -1.0(7) ?
    O2 Zn2 N1 C9 . . . . 175.5(6) ?
    O6 Zn2 N1 C9 . . . . -90.2(6) ?
    O5 Zn2 N1 C9 . . . . 84.7(6) ?
    Sm1 Zn2 N1 C9 . . . . 178.7(5) ?
    N2 Zn2 O5 C20 . . . . 153.7(7) ?
    O2 Zn2 O5 C20 . . . . -36.9(7) ?
    N1 Zn2 O5 C20 . . . . 54.0(7) ?
    O3 Zn2 O5 C20 . . . . -116.4(7) ?
    Sm1 Zn2 O5 C20 . . . . -76.7(7) ?
    Zn2 O3 C18 C13 . . . . -15.2(10) ?
    Sm1 O3 C18 C13 . . . . -169.2(5) ?
    Zn2 O3 C18 C17 . . . . 167.6(5) ?
    Sm1 O3 C18 C17 . . . . 13.6(9) ?
    C16 C17 C18 O3 . . . . -178.6(7) ?
    O4 C17 C18 O3 . . . . 0.4(9) ?
    C16 C17 C18 C13 . . . . 4.0(11) ?
    O4 C17 C18 C13 . . . . -177.0(6) ?
    O3 Sm1 O15 N5 . . . . 72.8(5) ?
    O2 Sm1 O15 N5 . . . . 139.9(5) ?
    O10 Sm1 O15 N5 . . . . -75.2(6) ?
    O9 Sm1 O15 N5 . . . . 94.6(10) ?
    O1 Sm1 O15 N5 . . . . -153.6(5) ?
    O4 Sm1 O15 N5 . . . . 11.1(5) ?
    O12 Sm1 O15 N5 . . . . -75.6(5) ?
    O7 Sm1 O15 N5 . . . . -162.8(5) ?
    O13 Sm1 O15 N5 . . . . 2.0(5) ?
    N4 Sm1 O15 N5 . . . . -74.8(5) ?
    O2 Zn2 N2 C12 . . . . 1.2(17) ?
    N1 Zn2 N2 C12 . . . . 163.0(7) ?
    O3 Zn2 N2 C12 . . . . -17.6(7) ?
    O6 Zn2 N2 C12 . . . . -109.8(7) ?
    O5 Zn2 N2 C12 . . . . 72.5(7) ?
    Sm1 Zn2 N2 C12 . . . . -16.8(8) ?
    O2 Zn2 N2 C11 . . . . -172.0(11) ?
    N1 Zn2 N2 C11 . . . . -10.2(6) ?
    O3 Zn2 N2 C11 . . . . 169.2(6) ?
    O6 Zn2 N2 C11 . . . . 77.0(6) ?
    O5 Zn2 N2 C11 . . . . -100.7(6) ?
    Sm1 Zn2 N2 C11 . . . . 170.1(5) ?
    O3 Sm1 O10 N4 . . . . -124.9(5) ?
    O2 Sm1 O10 N4 . . . . 104.1(6) ?
    O15 Sm1 O10 N4 . . . . 1.0(7) ?
    O9 Sm1 O10 N4 . . . . -176.5(6) ?
    O1 Sm1 O10 N4 . . . . 70.5(6) ?
    O4 Sm1 O10 N4 . . . . -108.9(6) ?
    O12 Sm1 O10 N4 . . . . 1.5(5) ?
    O7 Sm1 O10 N4 . . . . 133.7(6) ?
    O13 Sm1 O10 N4 . . . . -47.5(6) ?
    N5 Sm1 O10 N4 . . . . -24.1(6) ?
    C1 O1 C2 C3 . . . . -18.2(12) ?
    Sm1 O1 C2 C3 . . . . 171.2(6) ?
    C1 O1 C2 C7 . . . . 163.1(7) ?
    Sm1 O1 C2 C7 . . . . -7.5(8) ?
    O3 C18 C13 C14 . . . . 178.9(7) ?
    C17 C18 C13 C14 . . . . -3.9(10) ?
    O3 C18 C13 C12 . . . . -1.8(12) ?
    C17 C18 C13 C12 . . . . 175.5(7) ?
    Sm1 O15 N5 O14 . . . . 177.6(8) ?
    Sm1 O15 N5 O13 . . . . -3.6(8) ?
    O3 Sm1 N5 O13 . . . . 70.5(5) ?
    O2 Sm1 N5 O13 . . . . 137.6(5) ?
    O15 Sm1 N5 O13 . . . . 176.4(9) ?
    O10 Sm1 N5 O13 . . . . -69.2(6) ?
    O9 Sm1 N5 O13 . . . . 28.8(8) ?
    O1 Sm1 N5 O13 . . . . -158.4(5) ?
    O4 Sm1 N5 O13 . . . . 6.6(5) ?
    O12 Sm1 N5 O13 . . . . -90.4(6) ?
    O7 Sm1 N5 O13 . . . . -149.1(7) ?
    N4 Sm1 N5 O13 . . . . -79.0(5) ?
    O3 Sm1 N5 O15 . . . . -105.9(5) ?
    O2 Sm1 N5 O15 . . . . -38.7(5) ?
    O10 Sm1 N5 O15 . . . . 114.5(5) ?
    O9 Sm1 N5 O15 . . . . -147.6(5) ?
    O1 Sm1 N5 O15 . . . . 25.2(5) ?
    O4 Sm1 N5 O15 . . . . -169.8(5) ?
    O12 Sm1 N5 O15 . . . . 93.2(5) ?
    O7 Sm1 N5 O15 . . . . 34.5(10) ?
    O13 Sm1 N5 O15 . . . . -176.4(9) ?
    N4 Sm1 N5 O15 . . . . 104.6(5) ?
    Zn2 O2 C7 C6 . . . . -12.6(10) ?
    Sm1 O2 C7 C6 . . . . -170.8(5) ?
    Zn2 O2 C7 C2 . . . . 168.5(5) ?
    Sm1 O2 C7 C2 . . . . 10.3(9) ?
    C3 C2 C7 O2 . . . . -179.6(7) ?
    O1 C2 C7 O2 . . . . -0.9(10) ?
    C3 C2 C7 C6 . . . . 1.5(12) ?
    O1 C2 C7 C6 . . . . -179.8(6) ?
    O3 Sm1 O12 N4 . . . . 119.2(6) ?
    O2 Sm1 O12 N4 . . . . -135.3(5) ?
    O15 Sm1 O12 N4 . . . . 178.0(7) ?
    O10 Sm1 O12 N4 . . . . -1.5(5) ?
    O9 Sm1 O12 N4 . . . . 0.9(7) ?
    O1 Sm1 O12 N4 . . . . -103.9(6) ?
    O4 Sm1 O12 N4 . . . . 65.0(6) ?
    O7 Sm1 O12 N4 . . . . -47.3(7) ?
    O13 Sm1 O12 N4 . . . . 124.0(7) ?
    N5 Sm1 O12 N4 . . . . 151.2(7) ?
    O8 N3 O9 Sm1 . . . . 179.0(8) ?
    O7 N3 O9 Sm1 . . . . -3.2(9) ?
    O3 Sm1 O9 N3 . . . . 140.0(6) ?
    O2 Sm1 O9 N3 . . . . 73.8(6) ?
    O15 Sm1 O9 N3 . . . . 117.5(9) ?
    O10 Sm1 O9 N3 . . . . -71.8(6) ?
    O1 Sm1 O9 N3 . . . . 10.5(6) ?
    O4 Sm1 O9 N3 . . . . -152.7(6) ?
    O12 Sm1 O9 N3 . . . . -73.7(7) ?
    O7 Sm1 O9 N3 . . . . 1.8(5) ?
    O13 Sm1 O9 N3 . . . . -161.9(5) ?
    N5 Sm1 O9 N3 . . . . -177.2(5) ?
    N4 Sm1 O9 N3 . . . . -73.3(6) ?
    O8 N3 O7 Sm1 . . . . -179.2(9) ?
    O9 N3 O7 Sm1 . . . . 3.0(9) ?
    O3 Sm1 O7 N3 . . . . -46.4(7) ?
    O2 Sm1 O7 N3 . . . . -107.1(6) ?
    O15 Sm1 O7 N3 . . . . -163.1(5) ?
    O10 Sm1 O7 N3 . . . . 89.6(6) ?
    O9 Sm1 O7 N3 . . . . -1.8(5) ?
    O1 Sm1 O7 N3 . . . . -172.8(7) ?
    O4 Sm1 O7 N3 . . . . 22.9(7) ?
    O12 Sm1 O7 N3 . . . . 124.7(6) ?
    O13 Sm1 O7 N3 . . . . 84.3(12) ?
    N5 Sm1 O7 N3 . . . . 176.9(6) ?
    N4 Sm1 O7 N3 . . . . 107.1(6) ?
    N2 Zn2 O6 C21 . . . . 44.4(8) ?
    O2 Zn2 O6 C21 . . . . -125.1(7) ?
    N1 Zn2 O6 C21 . . . . 144.2(8) ?
    O3 Zn2 O6 C21 . . . . -45.5(7) ?
    Sm1 Zn2 O6 C21 . . . . -85.2(7) ?
    O2 C7 C6 C5 . . . . 179.2(7) ?
    C2 C7 C6 C5 . . . . -1.9(11) ?
    O2 C7 C6 C8 . . . . -0.2(12) ?
    C2 C7 C6 C8 . . . . 178.7(7) ?
    C4 C5 C6 C7 . . . . 1.2(13) ?
    C4 C5 C6 C8 . . . . -179.4(8) ?
    C6 C5 C4 C3 . . . . 0.0(15) ?
    O1 C2 C3 C4 . . . . -178.8(8) ?
    C7 C2 C3 C4 . . . . -0.2(13) ?
    C5 C4 C3 C2 . . . . -0.5(14) ?
    C12 N2 C11 C10 . . . . -127.4(9) ?
    Zn2 N2 C11 C10 . . . . 46.3(10) ?
    C9 C10 C11 N2 . . . . -80.2(10) ?
    O4 C17 C16 C15 . . . . 179.5(7) ?
    C18 C17 C16 C15 . . . . -1.5(12) ?
    C11 N2 C12 C13 . . . . -178.4(8) ?
    Zn2 N2 C12 C13 . . . . 8.5(12) ?
    C14 C13 C12 N2 . . . . -174.9(8) ?
    C18 C13 C12 N2 . . . . 5.7(13) ?
    C18 C13 C14 C15 . . . . 1.5(12) ?
    C12 C13 C14 C15 . . . . -177.9(8) ?
    C13 C14 C15 C16 . . . . 1.1(13) ?
    C17 C16 C15 C14 . . . . -1.1(13) ?
    C9 N1 C8 C6 . . . . 176.3(8) ?
    Zn2 N1 C8 C6 . . . . 0.2(12) ?
    C7 C6 C8 N1 . . . . 7.1(14) ?
    C5 C6 C8 N1 . . . . -172.3(9) ?
    C8 N1 C9 C10 . . . . 160.4(8) ?
    Zn2 N1 C9 C10 . . . . -23.3(11) ?
    C11 C10 C9 N1 . . . . 66.1(11) ?
    O14 N5 O13 Sm1 . . . . -177.8(8) ?
    O15 N5 O13 Sm1 . . . . 3.4(8) ?
    O3 Sm1 O13 N5 . . . . -105.0(5) ?
    O2 Sm1 O13 N5 . . . . -46.7(6) ?
    O15 Sm1 O13 N5 . . . . -2.0(5) ?
    O10 Sm1 O13 N5 . . . . 116.2(5) ?
    O9 Sm1 O13 N5 . . . . -163.4(5) ?
    O1 Sm1 O13 N5 . . . . 24.5(6) ?
    O4 Sm1 O13 N5 . . . . -172.7(6) ?
    O12 Sm1 O13 N5 . . . . 78.0(5) ?
    O7 Sm1 O13 N5 . . . . 121.1(10) ?
    N4 Sm1 O13 N5 . . . . 98.1(5) ?
    Sm1 O12 N4 O11 . . . . 179.7(8) ?
    Sm1 O12 N4 O10 . . . . 2.5(9) ?
    Sm1 O10 N4 O11 . . . . -179.8(8) ?
    Sm1 O10 N4 O12 . . . . -2.6(9) ?
    O3 Sm1 N4 O12 . . . . -95.5(7) ?
    O2 Sm1 N4 O12 . . . . 66.1(8) ?
    O15 Sm1 N4 O12 . . . . -1.9(6) ?
    O10 Sm1 N4 O12 . . . . 177.3(10) ?
    O9 Sm1 N4 O12 . . . . -179.2(6) ?
    O1 Sm1 N4 O12 . . . . 70.3(6) ?
    O4 Sm1 N4 O12 . . . . -115.3(6) ?
    O7 Sm1 N4 O12 . . . . 134.5(6) ?
    O13 Sm1 N4 O12 . . . . -50.3(6) ?
    N5 Sm1 N4 O12 . . . . -25.7(6) ?
    O3 Sm1 N4 O10 . . . . 87.2(7) ?
    O2 Sm1 N4 O10 . . . . -111.2(6) ?
    O15 Sm1 N4 O10 . . . . -179.1(6) ?
    O9 Sm1 N4 O10 . . . . 3.5(6) ?
    O1 Sm1 N4 O10 . . . . -106.9(6) ?
    O4 Sm1 N4 O10 . . . . 67.4(6) ?
    O12 Sm1 N4 O10 . . . . -177.3(10) ?
    O7 Sm1 N4 O10 . . . . -42.8(6) ?
    O13 Sm1 N4 O10 . . . . 132.4(6) ?
    N5 Sm1 N4 O10 . . . . 157.0(6) ?
loop_
    _geom_hbond_atom_site_label_D
    _geom_hbond_atom_site_label_H
    _geom_hbond_atom_site_label_A
    _geom_hbond_site_symmetry_A
    _geom_hbond_distance_DH
    _geom_hbond_distance_HA
    _geom_hbond_distance_DA
    _geom_hbond_angle_DHA
    O5 H501 O8 3_665 0.82 2.38 3.107(11) 148
    O6 H601 O17 2_755 0.82 1.99 2.654(10) 138
    O17 H17A O16 . 0.82 1.88 2.688(13) 167
