# Supplementary material for: {μ-6,6′-Dimeth­oxy-2,2′-[propane-1,3-diylbis(nitrilo­methanylyl­idene)]di­phenolato}dimethano­ltrinitrato­samarium(III)zinc(II) methanol disolvate
Source: Acta Crystallogr Sect E Struct Rep Online. 2011 Apr 7;67(Pt 5):m525. doi: 10.1107/S1600536811007641 (PMC3089085; doi:10.1107/S1600536811007641)
Supplement: Supplementary file 2 [file e-67-0m525-Isup2.hkl]

#
# h,k,l, Fc-squared, Fo-squared, sigma(Fo-squared) and status flag
#
data_I
_shelx_title ' zn-sm in P 21/c'
_shelx_refln_list_code          4
_shelx_F_calc_maximum      422.45
_exptl_crystal_F_000      1748.00
_reflns_d_resolution_high  0.8346
 
loop_
 _symmetry_equiv_pos_as_xyz
 'x, y, z'
 '-x, y+1/2, -z+1/2'
 '-x, -y, -z'
 'x, -y-1/2, z-1/2'
 
_cell_length_a    13.1050
_cell_length_b    11.1190
_cell_length_c    22.3240
_cell_angle_alpha  90.000
_cell_angle_beta   90.999
_cell_angle_gamma  90.000
 
_shelx_F_squared_multiplier     1.000
 
loop_
 _refln_index_h
 _refln_index_k
 _refln_index_l
 _refln_F_squared_calc
 _refln_F_squared_meas
 _refln_F_squared_sigma
 _refln_observed_status
   2   0   0    74643.01    81246.89   3222.90 o
   3   0   0    60569.64    64337.48   3498.01 o
   5   0   0    35809.05    36951.80   1830.63 o
   6   0   0     2167.11     2469.12    134.72 o
   7   0   0    15397.97    16128.93    749.25 o
   8   0   0     5052.74     4338.09    227.36 o
   9   0   0     3384.89     3649.73    254.71 o
  10   0   0     4977.48     5246.38    357.28 o
  11   0   0      852.40     1225.69    186.33 o
  12   0   0     3164.96     3239.46    263.26 o
  13   0   0      560.21      574.38    102.57 o
  14   0   0     1538.71     1483.82    213.68 o
   2   1   0     4940.78     4792.41    105.13 o
   3   1   0    26225.75    24207.68   1909.88 o
   4   1   0    24911.86    25474.63    743.69 o
   5   1   0     6014.52     5863.00    146.76 o
   6   1   0    18508.29    18162.96    494.06 o
   7   1   0     1308.38     1595.58     78.44 o
   8   1   0    20897.72    21080.19    740.07 o
   9   1   0     2530.40     3098.70    149.10 o
  10   1   0    10380.40    10678.58    434.34 o
  11   1   0     5050.39     4959.97    219.84 o
  12   1   0     2015.72     1793.17    143.99 o
  13   1   0     2211.40     2321.52    159.41 o
  14   1   0      617.95      570.83     78.84 o
  15   1   0     3090.35     2675.33    343.60 o
   0   2   0     5859.61     6079.78    181.49 o
   1   2   0     1677.10     1583.39     51.99 o
   2   2   0     6846.33     6025.87    301.90 o
   3   2   0    15920.74    15841.00    436.27 o
   4   2   0    12588.69    13020.70    359.46 o
   5   2   0      670.36      647.44     42.51 o
   6   2   0    13617.34    12930.65    379.09 o
   7   2   0    26090.54    26102.98    826.93 o
   8   2   0     4849.16     5026.62    177.24 o
   9   2   0    34070.78    34691.38   1303.84 o
  10   2   0     2880.15     2915.77    182.75 o
  11   2   0    10348.09    10538.84    451.70 o
  12   2   0     6981.59     7211.80    549.74 o
  13   2   0     1908.31     1869.03    114.97 o
  14   2   0     6134.25     6254.97    649.60 o
  15   2   0      428.40     1594.94    400.02 o
   1   3   0     7003.40     6841.83    158.15 o
   2   3   0      991.00     1023.24     36.91 o
   3   3   0     2525.41     2518.64     87.17 o
   4   3   0     1019.85      864.29     41.21 o
   5   3   0     2579.76     2220.10     82.16 o
   6   3   0     4875.33     4784.96    171.85 o
   7   3   0     5338.57     5388.44    208.24 o
   8   3   0     7735.46     7655.86    244.68 o
   9   3   0      955.21     1003.19     96.23 o
  10   3   0     4793.29     5497.43    261.55 o
  11   3   0      274.95      260.67     42.25 o
  12   3   0     2335.80     2478.63    240.23 o
  13   3   0     1654.71     1779.39    212.42 o
  14   3   0      140.85      107.94     70.99 o
  15   3   0     1899.14     1911.35    280.43 o
   0   4   0    21986.59    22433.43   1014.71 o
   1   4   0     3486.32     3308.67    106.60 o
   2   4   0     5108.35     4806.35    130.02 o
   3   4   0    11162.58    11005.50    265.77 o
   4   4   0       23.09       34.06     21.20 o
   5   4   0    25090.08    25549.93    786.36 o
   6   4   0      241.53      379.97     48.85 o
   7   4   0     4710.95     4517.18    169.63 o
   8   4   0      434.65      705.57    145.35 o
   9   4   0      774.21      651.25     50.00 o
  10   4   0     2917.54     3160.66    233.16 o
  11   4   0     1218.23      993.97    140.71 o
  12   4   0      284.72     3085.92    276.11 o
  13   4   0      202.01      834.82    546.18 o
  14   4   0       24.48      618.60    519.68 o
   1   5   0     4982.06     4815.72    152.58 o
   2   5   0      193.74      293.90     31.04 o
   3   5   0     2947.14     2964.23    148.44 o
   4   5   0     3092.17     2760.29     84.49 o
   5   5   0      842.85      981.90     47.65 o
   6   5   0      686.30      741.73     49.76 o
   7   5   0     1170.79     1107.49     69.22 o
   8   5   0      260.92     2475.32    273.52 o
   9   5   0        2.79      747.72    831.66 o
  10   5   0     1597.26     1619.58    126.91 o
  11   5   0      229.93    10093.85    510.16 o
  12   5   0      395.11      489.72    111.93 o
  13   5   0      171.00     5527.81    428.33 o
  14   5   0      171.90     2758.91   2035.98 o
   0   6   0    10393.04    10864.30    516.06 o
   1   6   0     1859.82     1981.85     91.15 o
   2   6   0      130.23      169.13     25.19 o
   3   6   0     2631.69     2351.83     77.44 o
   4   6   0      123.09      101.52     13.88 o
   5   6   0     2567.88     2186.14    291.48 o
   6   6   0     5319.39     5199.43    340.80 o
   7   6   0      126.92      102.08     35.54 o
   8   6   0     3262.50     3326.86    147.97 o
   9   6   0      213.01      261.64     57.40 o
  10   6   0       28.19      142.17    196.59 o
  11   6   0      179.69      129.33     61.18 o
  12   6   0       79.82      555.40    265.89 o
  13   6   0        3.39       15.39     55.42 o
  14   6   0       18.29       39.32    105.99 o
   1   7   0    10973.46    11327.38    698.10 o
   2   7   0     8438.13     8647.69    346.00 o
   3   7   0     4815.13     5040.24    160.36 o
   4   7   0    12315.55    12649.96    603.24 o
   5   7   0     1187.26     1168.04     98.00 o
   6   7   0     2040.19     2128.77     94.43 o
   7   7   0      928.22     1023.94     68.08 o
   8   7   0     9385.56     8939.33    338.04 o
   9   7   0     1063.75     1042.00     83.20 o
  10   7   0      477.72      585.83     61.91 o
  11   7   0      291.39     1014.04    445.96 o
  12   7   0       72.13      228.32    182.75 o
  13   7   0      222.22      398.12    102.69 o
   0   8   0     1217.20     1154.14     89.12 o
   1   8   0       76.85       68.45     27.15 o
   2   8   0     2204.71     1914.61    128.04 o
   3   8   0     1017.53     1058.21    120.18 o
   4   8   0     2204.68     3103.85    396.51 o
   5   8   0     1223.89     1302.98    136.96 o
   6   8   0     1541.60     1729.69    139.50 o
   7   8   0     7271.41     7269.52    373.32 o
   8   8   0      592.26      593.14    166.80 o
   9   8   0     7514.73     7008.88    239.47 o
  10   8   0     1083.59     1109.67     69.69 o
  11   8   0     2446.93     2455.25    124.00 o
  12   8   0     2045.52     2229.16    524.81 o
   1   9   0    12732.76    12003.06    333.47 o
   2   9   0       42.98       59.69     30.19 o
   3   9   0     6278.03     6187.91    272.99 o
   4   9   0      273.06      302.06     62.68 o
   5   9   0     5607.05     5458.66    386.92 o
   6   9   0     3291.94     3596.86    424.31 o
   7   9   0     1850.86     1899.58    148.19 o
   8   9   0     7986.24     7779.70    554.72 o
   9   9   0      114.26       81.04     59.44 o
  10   9   0     4020.63     4304.46    335.06 o
  11   9   0     2445.46     2553.57    517.12 o
   0  10   0     9859.96     9683.29    423.27 o
   1  10   0     2427.58     2269.96    108.50 o
   2  10   0     7315.36     7223.31    239.66 o
   3  10   0     2557.72     2774.78    397.36 o
   4  10   0     4646.73     4424.05    236.36 o
   5  10   0     6320.96     6022.21    266.54 o
   6  10   0       96.97      198.08     94.23 o
   7  10   0     3018.78     3591.40    398.14 o
   8  10   0      187.34      122.50     85.05 o
   9  10   0     2079.45     2073.59    246.16 o
   1  11   0    12498.48    12653.68    408.62 o
   2  11   0     6339.63     5966.33    185.65 o
   3  11   0     6575.46     6181.06    313.91 o
   4  11   0     5319.69     4803.38    312.62 o
   5  11   0      107.90       92.74     72.75 o
   6  11   0     4415.45     4337.03    270.76 o
   7  11   0      242.50      246.91    104.01 o
   8  11   0     1984.90     2034.28    283.77 o
   0  12   0     2485.25     2503.69    148.59 o
   1  12   0       99.33      122.26     43.58 o
   2  12   0     2367.00     2323.14    176.20 o
   3  12   0      304.13      232.72     89.55 o
   4  12   0     2436.61     2208.75    196.60 o
   5  12   0     1772.44     1879.77    205.49 o
   6  12   0      642.41      542.08    114.23 o
   1  13   0      123.74      390.41    221.61 o
   2  13   0       68.51       62.64     51.10 o
   3  13   0      777.21      703.86    128.64 o
 -15   1   1     1569.54     1276.98    200.01 o
 -14   1   1      542.55      474.29     80.04 o
 -13   1   1      454.81      456.95     83.75 o
 -12   1   1     5531.56     5257.41    279.70 o
 -11   1   1      332.64      321.24     59.31 o
 -10   1   1     6735.43     6581.96    280.73 o
  -9   1   1     3680.78     3666.13    214.25 o
  -8   1   1     1573.62     1808.22    106.42 o
  -7   1   1     1653.18     1612.26    106.03 o
  -6   1   1     1080.35      833.02     57.25 o
  -5   1   1     8836.35     7452.45    893.70 o
  -4   1   1    43231.13    45501.30   1653.67 o
  -3   1   1     1497.77     1603.10     79.87 o
  -2   1   1    17887.75    18600.82    628.56 o
   2   1   1     3174.04     3457.33     68.37 o
   3   1   1    23988.93    24154.20    619.55 o
   4   1   1     3745.89     3648.98     86.44 o
   5   1   1      594.64      494.63     30.57 o
   6   1   1      305.89      487.04     38.71 o
   7   1   1     3038.51     3546.80    102.78 o
   8   1   1     3932.91     4353.57    614.25 o
   9   1   1     4972.37     4861.03    183.60 o
  10   1   1      928.60      961.53     92.81 o
  11   1   1     8343.80     7519.93    298.04 o
  12   1   1      755.59      650.95     84.20 o
  13   1   1     1323.29     1244.11    135.88 o
  14   1   1     2212.71     5369.46    680.37 o
  15   1   1       21.41     1061.58    360.70 o
 -15   2   1      382.10      520.54    132.15 o
 -14   2   1      491.87     3332.57   2137.70 o
 -13   2   1      602.35      750.18     99.85 o
 -12   2   1       40.52       32.47     31.83 o
 -11   2   1     4301.58     4411.48    217.41 o
 -10   2   1     2769.23     3042.37    200.88 o
  -9   2   1     2051.03     2056.34    157.17 o
  -8   2   1     7606.72     8132.67    896.61 o
  -7   2   1     5435.28     5035.38    233.06 o
  -6   2   1    19497.48    20021.16    690.55 o
  -5   2   1     3344.73     3527.13    117.19 o
  -4   2   1    15884.68    17473.36   1526.58 o
  -3   2   1     9859.00     9847.90    342.35 o
  -2   2   1     7597.35     7013.10    216.57 o
  -1   2   1     6994.33     6904.89    235.80 o
   0   2   1    13327.00    13936.39    347.11 o
   1   2   1    10574.46    10406.86    234.83 o
   2   2   1       31.44       38.60     13.46 o
   3   2   1      146.34      183.23     21.10 o
   4   2   1     5637.60     5622.74    173.03 o
   5   2   1     5487.55     5569.15    159.39 o
   6   2   1    17796.43    18871.07    512.16 o
   7   2   1      703.65      703.47     46.05 o
   8   2   1     7053.11     7082.23    214.79 o
   9   2   1        8.29       45.50     24.26 o
  10   2   1     4599.84     4522.60    194.09 o
  11   2   1      598.96      554.92     59.84 o
  12   2   1     3605.09     3686.91    429.08 o
  13   2   1     1868.52     1865.23    179.48 o
  15   2   1     1328.13     1880.42    288.90 o
 -15   3   1       14.65     1079.37    888.07 o
 -14   3   1     1793.02     1625.71    170.38 o
 -13   3   1      127.33     1048.95    467.55 o
 -12   3   1     2851.89     3506.10    584.25 o
 -11   3   1     3669.26     3403.01    153.66 o
 -10   3   1      750.83      817.47     76.01 o
  -9   3   1       39.24       74.62     41.49 o
  -8   3   1     6833.07     6700.44    364.85 o
  -7   3   1     1990.49     1838.58    238.59 o
  -6   3   1     8201.92     7575.11    413.17 o
  -5   3   1    13264.30    10340.29   1595.77 o
  -4   3   1     6519.81     6199.24    209.44 o
  -3   3   1    21888.89    21811.05    813.60 o
  -2   3   1     4736.54     4589.23    191.45 o
  -1   3   1    23088.53    20489.39    823.06 o
   0   3   1    11497.71    11269.27    271.67 o
   1   3   1    12617.86    13036.08    312.40 o
   2   3   1    26492.98    27301.33    790.06 o
   3   3   1     3698.94     3717.43     95.40 o
   4   3   1    39888.08    37719.64   1257.07 o
   5   3   1    27533.89    29333.50   1010.27 o
   6   3   1     3306.29     3141.30    112.98 o
   7   3   1    21300.47    21840.51    620.01 o
   8   3   1      996.21     1160.13     50.26 o
   9   3   1     4007.91     4116.32    227.30 o
  10   3   1     1024.30     1023.62    147.89 o
  11   3   1     3801.23     3031.48    516.82 o
  12   3   1      632.48     3001.01    262.65 o
  13   3   1      125.15      154.92     76.69 o
  14   3   1      152.54     1976.15    374.38 o
  15   3   1      361.93     1200.05    347.02 o
 -14   4   1      332.96      139.26    109.92 o
 -13   4   1     4790.03     4357.92    360.69 o
 -12   4   1      430.12      406.27     48.99 o
 -11   4   1     7924.51     8190.33    391.99 o
 -10   4   1     1134.88     1180.31     85.15 o
  -9   4   1     2731.65     2853.61    183.88 o
  -8   4   1     7284.73     7011.10    302.50 o
  -7   4   1     7191.56     6634.23    310.41 o
  -6   4   1    14475.65    16015.43    640.47 o
  -5   4   1      400.74      417.71     80.51 o
  -4   4   1    34379.70    34458.70   1404.50 o
  -3   4   1    13512.35    14810.35    552.09 o
  -2   4   1     6139.98     5956.86    231.67 o
  -1   4   1     9979.06     9385.76    226.75 o
   0   4   1     9097.24     8523.94    189.32 o
   1   4   1    21654.01    20266.40   1372.87 o
   2   4   1    25855.99    26676.23    733.70 o
   3   4   1    54924.22    56787.96   1774.81 o
   4   4   1     5213.15     5513.07    142.03 o
   5   4   1    12852.97    13611.49    437.90 o
   6   4   1    14957.15    15142.31    425.99 o
   7   4   1     1475.34     1761.61     79.45 o
   8   4   1     8522.59     8625.97    257.18 o
   9   4   1       35.43       20.90     39.79 o
  10   4   1     1062.15     1194.14    190.51 o
  11   4   1      110.10      133.85     72.34 o
  12   4   1     3253.27     2768.15    152.83 o
  13   4   1     1186.61     1076.97    261.55 o
  14   4   1     1241.31      714.56    256.42 o
 -14   5   1     5015.92     4558.52    325.01 o
 -13   5   1      283.04      197.77    115.42 o
 -12   5   1    13770.29    13964.59    694.83 o
 -11   5   1      735.83      855.10     76.72 o
 -10   5   1    12839.04    12753.38    527.87 o
  -9   5   1    11729.04    11995.58    558.23 o
  -8   5   1     5023.08     5071.67    242.34 o
  -7   5   1    28618.39    29838.05   1590.47 o
  -6   5   1      172.08      146.08     39.12 o
  -5   5   1    18456.97    18086.23    559.23 o
  -4   5   1    15204.45    18106.84   2970.05 o
  -3   5   1    12744.56    13191.11    468.53 o
  -2   5   1    32618.70    32903.53   1031.80 o
  -1   5   1       73.18       88.13     19.38 o
   0   5   1    19376.39    20047.63    529.54 o
   1   5   1     5954.89     6067.01    148.07 o
   2   5   1     7585.14     7528.90    205.73 o
   3   5   1     3126.14     3221.02     97.19 o
   4   5   1    15441.39    15478.57    416.29 o
   5   5   1      493.94      533.90     37.77 o
   6   5   1     8777.03     9099.66    253.43 o
   7   5   1     3217.39     3310.02    113.97 o
   8   5   1     6877.76     7294.91    233.20 o
   9   5   1     9372.22    10732.08    769.99 o
  10   5   1     1064.51     1187.63    168.32 o
  11   5   1    10191.82    10055.85    483.00 o
  12   5   1     2130.54     1887.03    197.59 o
  13   5   1     6449.86     3956.77   2800.98 o
  14   5   1     4866.40     4248.82    399.16 o
 -14   6   1      880.07      805.60    134.43 o
 -13   6   1     6582.45     5636.61    444.72 o
 -12   6   1      131.54      126.03     60.52 o
 -11   6   1    11619.47    11377.45    420.96 o
 -10   6   1     5479.42     5320.61    206.23 o
  -9   6   1    11280.80    11626.19    439.94 o
  -8   6   1    10020.36    10149.43    361.02 o
  -7   6   1     1452.60     1362.98     76.10 o
  -6   6   1    17842.17    18804.25    547.47 o
  -5   6   1     1698.05     1575.64     96.35 o
  -4   6   1    15656.18    15662.08    561.18 o
  -3   6   1     7004.04     7083.86    267.18 o
  -2   6   1      729.82      731.71     38.34 o
  -1   6   1    11766.33    11387.94    284.62 o
   0   6   1     5128.35     5147.94    137.95 o
   1   6   1     5004.96     4783.60    155.37 o
   2   6   1      692.97      741.91     46.63 o
   3   6   1    19803.54    20207.14    606.83 o
   4   6   1     1517.86     1667.49     68.46 o
   5   6   1    10170.26     9762.61    294.53 o
   6   6   1     3139.04     2877.72    129.68 o
   7   6   1    10680.88    10541.49    329.76 o
   8   6   1    14344.67    15822.79   1279.23 o
   9   6   1       13.72       26.83     30.88 o
  10   6   1    12950.51    13076.10    683.99 o
  11   6   1       29.67       45.86     53.51 o
  12   6   1     7890.58     7617.82    524.09 o
  13   6   1     2151.65     1827.71    359.84 o
 -13   7   1       31.96      150.03     80.82 o
 -12   7   1     1465.03     1553.43    140.73 o
 -11   7   1      489.23      482.03     54.19 o
 -10   7   1      279.40      447.86     83.97 o
  -9   7   1      406.72      543.91    147.14 o
  -8   7   1     4038.79     4151.51    138.73 o
  -7   7   1     3272.24     3366.36    128.88 o
  -6   7   1      552.97      648.89     90.32 o
  -5   7   1     9513.82     9823.05    380.89 o
  -4   7   1      583.86      587.19    107.62 o
  -3   7   1    23872.48    27422.99   2767.69 o
  -2   7   1     2836.79     2639.42    100.67 o
  -1   7   1     9684.11     9356.86    255.46 o
   0   7   1     9166.14     9481.92    569.09 o
   1   7   1     5673.45     5703.11    181.78 o
   2   7   1    24066.46    23708.84    773.51 o
   3   7   1     1171.17     1125.12     68.48 o
   4   7   1    17917.42    17046.69    479.36 o
   5   7   1    15121.95    14549.98    478.57 o
   6   7   1     2680.82     2634.61    132.55 o
   7   7   1    10298.23    10248.93    362.10 o
   8   7   1       72.41       91.51     38.17 o
   9   7   1     4609.51     4851.94    195.10 o
  10   7   1       77.38      117.46     39.64 o
  11   7   1     1469.50     1470.92    212.77 o
  12   7   1      622.63      667.59    109.20 o
  13   7   1      513.39      479.67    118.44 o
 -12   8   1      215.95     1695.17    816.27 o
 -11   8   1      419.73      444.62     49.55 o
 -10   8   1       58.25       50.65     21.78 o
  -9   8   1      361.01      396.78     88.27 o
  -8   8   1       69.32      126.01     69.75 o
  -7   8   1     1140.80     1320.18    153.02 o
  -6   8   1      694.47      778.26     84.31 o
  -5   8   1     1305.07     1298.67    127.10 o
  -4   8   1     7599.37     8139.51    360.13 o
  -3   8   1      378.94      932.63    299.20 o
  -2   8   1    10996.85    10618.49    288.27 o
  -1   8   1     4688.17     4556.33    156.20 o
   0   8   1     5186.32     5118.78    214.94 o
   1   8   1    10321.61    10328.28    328.91 o
   2   8   1        6.91       35.79     24.95 o
   3   8   1    18358.57    18163.49    855.77 o
   4   8   1     1749.65     2011.26    355.33 o
   5   8   1     4260.39     4389.05    265.89 o
   6   8   1     6178.37     5988.41    359.98 o
   7   8   1       94.31      136.33     32.61 o
   8   8   1     3331.88     3212.04    141.17 o
   9   8   1      106.92      129.50     43.20 o
  10   8   1     1993.51     2029.42    116.61 o
  11   8   1      665.14     1027.89    700.88 o
  12   8   1      321.35      289.23    145.71 o
 -11   9   1      306.21     1729.99    326.51 o
 -10   9   1     2767.51     3585.16   1014.66 o
  -9   9   1     2009.39     1835.57    170.64 o
  -8   9   1       89.27     3592.13   3071.93 o
  -7   9   1     3575.45     4028.81    458.83 o
  -6   9   1       28.14      175.62    125.20 o
  -5   9   1     3920.40     6257.22   1609.00 o
  -4   9   1     1792.59     1814.05    140.15 o
  -3   9   1      342.64      326.10     71.71 o
  -2   9   1       30.78       20.56     14.80 o
  -1   9   1      224.79      207.35     37.75 o
   0   9   1      603.01      574.26     51.98 o
   1   9   1       33.87       36.35     22.18 o
   2   9   1      154.92      183.45     36.63 o
   3   9   1      126.99      139.14     36.48 o
   4   9   1       56.77      320.06    180.60 o
   5   9   1       28.52      564.13    167.53 o
   6   9   1     2426.11     2314.63    270.10 o
   7   9   1      531.93     2634.30    543.61 o
   8   9   1      521.85      531.97    104.26 o
   9   9   1     1394.16     1429.77    123.03 o
  11   9   1     1524.67     1285.53    468.40 o
 -10  10   1      339.50      994.91    268.39 o
  -9  10   1      129.77      170.95    104.28 o
  -8  10   1     2149.79     2278.73    295.74 o
  -7  10   1      172.69      230.94    113.68 o
  -6  10   1     3038.69     2808.60    235.71 o
  -5  10   1     1314.64      960.74    145.45 o
  -4  10   1      164.42      127.51     65.65 o
  -3  10   1      388.31     1840.34    810.11 o
  -2  10   1      416.20      459.12     41.71 o
  -1  10   1      356.97      314.08     44.23 o
   0  10   1      270.24      371.47     69.70 o
   1  10   1      275.55      290.88     38.78 o
   2  10   1       32.66       27.08     22.87 o
   3  10   1     1285.94     1073.42     57.98 o
   4  10   1      608.12      942.41    370.00 o
   5  10   1      239.74      553.51    142.95 o
   6  10   1      477.49     3146.70   1122.66 o
   7  10   1     1223.21     1148.77    206.85 o
   8  10   1      232.73      208.61     78.84 o
   9  10   1     1030.61     1689.51    835.08 o
  -8  11   1      177.41      682.91    553.87 o
  -7  11   1      182.09      182.46     88.94 o
  -6  11   1      148.58       96.59     73.52 o
  -5  11   1      491.15      380.77     97.57 o
  -4  11   1      295.63     1961.80   1201.76 o
  -3  11   1       16.68       11.76     72.60 o
  -2  11   1      116.61     4841.37    869.48 o
  -1  11   1       14.32       95.00     84.42 o
   0  11   1      146.25      246.64     57.79 o
   1  11   1       89.05       71.87     39.61 o
   2  11   1      370.33      346.39     49.79 o
   3  11   1        8.73      301.14    382.92 o
   4  11   1        1.31      172.07    136.52 o
   5  11   1        6.19       30.55     50.77 o
   6  11   1      238.82     1572.50    226.02 o
   7  11   1      224.17     2180.14   1533.40 o
   8  11   1        6.32       18.80    105.99 o
  -6  12   1     1038.63     1099.49    177.04 o
  -5  12   1      342.23     1362.60    444.87 o
  -4  12   1      536.17     1742.72    505.57 o
  -3  12   1      568.19      580.91    124.44 o
  -2  12   1        7.97      135.27    114.06 o
  -1  12   1      400.89      370.17     83.93 o
   0  12   1      224.73      212.71     43.23 o
   1  12   1        0.30        8.59     23.46 o
   2  12   1      105.20     1240.60    581.57 o
   3  12   1       18.74       86.01     60.90 o
   4  12   1        9.65       25.16     60.79 o
   5  12   1      763.84      635.25    117.84 o
   6  12   1       35.85       11.97     48.92 o
  -3  13   1     1759.03     1745.98    167.88 o
  -2  13   1      543.32      574.65    111.07 o
  -1  13   1      929.31     1079.46    158.07 o
   0  13   1     1374.90     1483.18    324.27 o
   1  13   1      166.82      239.92    110.01 o
   2  13   1     1848.03     1766.74    154.09 o
   3  13   1       16.58       29.19     50.82 o
 -15   0   2     1631.30     1615.45    206.85 o
 -14   0   2     6005.01     5974.62    473.52 o
 -13   0   2      116.07      117.95     83.76 o
 -12   0   2     2306.28     2540.28    249.58 o
 -11   0   2       21.63       10.26     46.16 o
 -10   0   2     5000.18     5031.33    264.69 o
  -9   0   2     1118.91     1261.49    115.60 o
  -8   0   2     3074.94     3002.63    183.74 o
  -7   0   2      113.76      165.73     55.33 o
  -6   0   2     2533.37     2237.43    136.34 o
  -4   0   2     1203.05        0.00     13.68 o
  -2   0   2       21.90       34.19     35.90 o
   2   0   2    29184.32    30056.39   1376.67 o
   3   0   2    20814.15    21732.62    789.17 o
   4   0   2    10195.42     8822.81    243.42 o
   5   0   2     1507.60     1386.34     67.66 o
   6   0   2    59006.85    56300.77   4007.07 o
   7   0   2     2809.79     2119.50    117.24 o
   8   0   2     6186.35     5926.15    310.41 o
   9   0   2    32278.94    36935.97   6535.32 o
  10   0   2      237.20      141.11     65.43 o
  11   0   2     9021.66     8070.43    801.74 o
 -15   1   2     1052.66      976.11    256.42 o
 -14   1   2     1557.41     1634.18    130.19 o
 -13   1   2     4267.37     4116.46    272.34 o
 -12   1   2      516.13      509.23    105.76 o
 -11   1   2     7340.89     7201.34    312.26 o
 -10   1   2       45.79       81.75     34.24 o
  -9   1   2     8783.99     8796.59    424.14 o
  -8   1   2     2689.66     2894.79    307.38 o
  -7   1   2     3747.82     3693.85    245.31 o
  -6   1   2    13430.01    12960.68    497.87 o
  -5   1   2     3851.40     3500.78    181.92 o
  -4   1   2    48920.48    50637.99   2633.33 o
  -3   1   2     9499.99     9110.51    384.19 o
  -2   1   2    40457.98    41977.90   1698.48 o
  -1   1   2    10765.61    10450.42    256.36 o
   1   1   2    45065.34    46484.31   1456.11 o
   2   1   2     1988.14     1632.58     51.55 o
   3   1   2     2854.14     2762.90     79.14 o
   4   1   2      182.65      179.14     21.64 o
   5   1   2    79559.94    83548.40   2846.42 o
   6   1   2    10382.29    10515.79    245.35 o
   7   1   2    23678.87    19509.45   1770.88 o
   8   1   2    20654.94    22255.28   1645.22 o
   9   1   2     6869.81     8078.33    968.87 o
  10   1   2    11840.00    11736.80    577.47 o
  11   1   2      244.63      243.58     58.63 o
  12   1   2    11171.75    13243.30   1232.53 o
  13   1   2      189.55      447.88    239.33 o
  14   1   2     3547.25     3251.42    381.21 o
  15   1   2     1290.38     2311.21    488.91 o
 -15   2   2     2217.93     2152.15    485.49 o
 -14   2   2      190.30      248.85     50.66 o
 -13   2   2     1826.53     1985.52    176.79 o
 -12   2   2     7628.04     8012.42    448.61 o
 -11   2   2      910.71      935.65     82.47 o
 -10   2   2    15297.13    14928.12    747.04 o
  -9   2   2      203.40      274.57     56.61 o
  -7   2   2    25570.17    25039.17   1217.83 o
  -6   2   2     2037.38     1629.15     95.32 o
  -5   2   2    52052.00    52032.26   2279.39 o
  -4   2   2      316.51      256.79     37.07 o
  -3   2   2     8965.43     8751.83    230.90 o
  -2   2   2    36087.69    35442.64   1198.96 o
  -1   2   2     3764.37     3580.13    125.18 o
   0   2   2    16725.86    17501.64    423.51 o
   1   2   2     1375.70     1418.55     42.88 o
   2   2   2      223.80      252.08     18.53 o
   3   2   2      207.45      191.20     18.00 o
   4   2   2     1581.83     1417.14     54.48 o
   5   2   2       60.71       30.05     20.43 o
   6   2   2    14608.05    15417.83    421.68 o
   7   2   2     1606.28     1811.79    101.04 o
   8   2   2    15821.02    15299.79    472.56 o
   9   2   2     1102.11     1267.20    127.21 o
  10   2   2    12294.47    11266.64    478.83 o
  11   2   2     9121.46     9862.99   1122.27 o
  12   2   2      937.95     2152.23    384.63 o
  13   2   2     8165.78     7730.25    842.77 o
  14   2   2      292.82     2152.23    417.11 o
  15   2   2     3876.49     2444.55    507.71 o
 -15   3   2      175.14      181.00    100.80 o
 -14   3   2      959.29     1734.77    363.76 o
 -13   3   2      446.59      493.90     66.94 o
 -12   3   2      254.54      566.35    426.51 o
 -11   3   2     5903.02     6474.63    507.49 o
 -10   3   2      203.20      193.89     42.99 o
  -9   3   2    14040.62    13304.84   1039.36 o
  -8   3   2     3714.30     4266.93    206.09 o
  -7   3   2     2198.59     2039.05    214.07 o
  -6   3   2     2239.81     2413.07    345.23 o
  -5   3   2      236.99      234.74     33.69 o
  -4   3   2    19517.81    20391.46    662.60 o
  -3   3   2     5432.18     5016.51    126.66 o
  -2   3   2    11417.24    10844.77    395.41 o
  -1   3   2    50420.81    53058.30   1746.06 o
   0   3   2     2025.99     2178.77     65.40 o
   1   3   2    47822.61    50445.46   1406.10 o
   2   3   2     3498.20     3550.74     81.22 o
   3   3   2    10564.64    10482.66    258.53 o
   4   3   2       27.84       21.82     13.60 o
   5   3   2     8779.30     8942.55    222.53 o
   6   3   2     1278.44     1470.77     84.83 o
   7   3   2    13029.90    13383.88    408.29 o
   8   3   2     1271.38     1425.55    149.88 o
   9   3   2     3811.98     3762.64    177.39 o
  10   3   2     5680.91     6509.99   1145.96 o
  11   3   2     1365.11     1087.11    110.11 o
  12   3   2     2782.42     1884.54   1301.77 o
  13   3   2       50.90     2880.47    418.82 o
  14   3   2     3093.14     2436.00    437.63 o
  15   3   2     1086.42      759.01    194.88 o
 -14   4   2     2012.01     1642.68    174.65 o
 -13   4   2      721.05      738.55    197.82 o
 -12   4   2      243.18      278.03     53.52 o
 -11   4   2      688.85      748.14    119.53 o
 -10   4   2      229.06     1161.11    288.41 o
  -9   4   2      166.34     2525.92    453.01 o
  -8   4   2      170.08     1289.16    627.38 o
  -7   4   2       11.07     4075.36    555.58 o
  -6   4   2      131.39      231.53     38.83 o
  -5   4   2      190.81      188.99     36.12 o
  -4   4   2    10073.85    10380.63    287.95 o
  -3   4   2      274.73      271.70     51.39 o
  -2   4   2     1851.46     1657.81     97.41 o
  -1   4   2    12450.61    12306.79    295.38 o
   0   4   2     4004.87     3806.29    107.19 o
   1   4   2     5570.39     4777.19    123.40 o
   2   4   2    41590.60    44216.70   1323.38 o
   3   4   2      888.01      946.13     47.16 o
   4   4   2    21704.15    22435.53    607.78 o
   5   4   2     9198.48     9694.54    275.57 o
   6   4   2     9342.81     9915.39    259.23 o
   7   4   2     8571.14     9500.31    528.99 o
   8   4   2      936.99     1017.07     77.75 o
   9   4   2     4725.74     6241.27    731.10 o
  10   4   2     1002.92     2920.54    884.57 o
  11   4   2      165.46     1004.38    682.08 o
  12   4   2      540.86      563.25    268.39 o
  13   4   2       47.33       35.57     46.53 o
  14   4   2        0.81     2159.07    381.21 o
 -14   5   2        0.82      -44.04     95.73 o
 -13   5   2       96.81      193.79     92.49 o
 -12   5   2      749.13     1164.05    574.55 o
 -11   5   2       15.28      448.14    190.41 o
 -10   5   2      103.59    10436.45   2784.20 o
  -9   5   2      933.30    12528.77    806.25 o
  -8   5   2       39.38     3993.52    823.97 o
  -7   5   2       28.41      368.07    259.84 o
  -6   5   2       16.21       53.46     23.93 o
  -5   5   2     6012.36     6002.82    392.95 o
  -4   5   2      345.61      346.51     72.12 o
  -3   5   2      335.90      278.65     53.03 o
  -2   5   2     5182.26     5017.71    244.34 o
  -1   5   2     1601.27     1902.96     59.59 o
   0   5   2       55.37      111.37     22.23 o
   1   5   2        3.76       28.22     21.36 o
   2   5   2    10140.68    10578.21    291.61 o
   3   5   2      524.00      503.07     36.53 o
   4   5   2      331.93      350.83     35.89 o
   5   5   2     3421.03     3778.57    113.40 o
   6   5   2     4047.36     4245.98    215.28 o
   7   5   2     1513.38     1532.88     68.93 o
   8   5   2      425.65      546.46     43.95 o
   9   5   2      835.34      857.47    125.64 o
  10   5   2      596.28      480.58    294.88 o
  11   5   2      799.78     1198.45    448.74 o
  12   5   2      227.20     2968.21    287.91 o
  13   5   2       47.39     4943.77    413.53 o
  14   5   2        0.57      427.37    210.27 o
 -13   6   2      130.48      195.57     93.17 o
 -12   6   2      162.85      105.46     33.81 o
 -11   6   2      188.49      300.36     55.56 o
 -10   6   2        4.43     4802.47    313.61 o
  -9   6   2      100.51      131.16     50.07 o
  -8   6   2      965.31      848.82     64.74 o
  -7   6   2     2390.18     2124.03    212.74 o
  -6   6   2      124.76      188.99     97.35 o
  -5   6   2      751.47      598.36    102.93 o
  -4   6   2       14.20       32.77     41.44 o
  -3   6   2     3455.13     3846.53    193.08 o
  -2   6   2      116.84      179.29     48.12 o
  -1   6   2     1326.03     1256.58     54.76 o
   0   6   2      354.56      389.30     36.31 o
   1   6   2     6155.87     5920.19    153.41 o
   2   6   2     6793.78     6563.00    197.43 o
   3   6   2     1785.10     1609.96     72.93 o
   4   6   2     9116.17     9258.49    275.93 o
   5   6   2     1066.81      982.88     64.13 o
   6   6   2     1119.30     1053.09     58.13 o
   7   6   2     3244.53     3383.55    128.27 o
   8   6   2     1542.86     1452.06     77.07 o
   9   6   2     4090.76     4085.11    438.66 o
  10   6   2      317.02      414.95    278.32 o
  11   6   2       12.55     2143.31   1660.76 o
  12   6   2      451.44     1624.73   1047.91 o
  13   6   2       38.16      746.46    656.44 o
 -13   7   2     1759.91     1435.28    156.75 o
 -12   7   2      232.64     1048.21    403.42 o
 -11   7   2      361.96      411.11     54.74 o
 -10   7   2       13.32       30.41     29.05 o
  -9   7   2     1007.20      887.57     61.08 o
  -8   7   2     1076.19      923.09     45.97 o
  -7   7   2     3294.72     3895.19    955.18 o
  -6   7   2      105.50      139.77     47.60 o
  -5   7   2     1552.94     1542.74    124.15 o
  -4   7   2      903.52     1006.44    154.24 o
  -3   7   2     2694.20     2618.86    263.26 o
  -2   7   2     7728.63     7715.83    318.27 o
  -1   7   2      150.63      167.34     30.90 o
   0   7   2     6857.89     6656.49    195.10 o
   1   7   2     2189.59     2185.20     99.21 o
   2   7   2     4796.92     4750.44    145.76 o
   3   7   2    12218.52    12209.66    376.71 o
   4   7   2     1905.59     1946.51     91.75 o
   5   7   2     7460.48     7654.04    244.24 o
   6   7   2     4093.98     4108.23    157.30 o
   7   7   2     1174.65     1130.33     64.90 o
   8   7   2     2460.19     2475.48    102.46 o
   9   7   2     1845.07     1960.51    284.67 o
  10   7   2     1488.31     1811.17    294.88 o
  11   7   2       49.85     1950.18   1347.92 o
  12   7   2      299.41      405.88    124.88 o
  13   7   2      284.72     1694.88   1267.58 o
 -12   8   2     2145.79     2014.72    229.24 o
 -11   8   2      539.51      602.90    153.64 o
 -10   8   2     4200.04     3843.56    258.93 o
  -9   8   2      128.97      183.58     76.82 o
  -8   8   2     7069.36     6762.70    368.12 o
  -7   8   2     5476.06     5654.36    352.28 o
  -6   8   2     2302.32     2127.60    194.92 o
  -5   8   2     7096.97     7379.69    302.20 o
  -4   8   2       44.37     7448.59    404.02 o
  -3   8   2     8581.32     9098.34    428.35 o
  -2   8   2     1285.27     1389.56    121.08 o
  -1   8   2     4732.87     5564.31    668.68 o
   0   8   2     2030.85     2162.06    101.23 o
   1   8   2       87.04       79.89     31.02 o
   2   8   2     4059.54     4018.94    150.53 o
   3   8   2      518.47      554.62     73.51 o
   4   8   2     3033.64     2935.32    107.52 o
   5   8   2      163.25      196.73     29.02 o
   6   8   2     5085.73     4930.89    179.69 o
   7   8   2       57.70       43.87     22.44 o
   8   8   2     7638.73     7817.45    496.20 o
   9   8   2     3098.54     3091.01    165.54 o
  10   8   2     2148.78     2315.29    107.63 o
  11   8   2     1722.34     1816.00    175.14 o
  12   8   2       54.01      855.14    325.87 o
 -11   9   2     3819.66     3751.77    517.95 o
 -10   9   2      200.35     2100.55   2060.77 o
  -9   9   2     8103.55     7889.20    415.19 o
  -8   9   2     2523.61     2200.62    351.70 o
  -7   9   2     5209.65     5198.08    367.37 o
  -6   9   2     6092.64     6140.65    288.46 o
  -5   9   2      688.94      480.01     95.58 o
  -4   9   2    12915.11    13881.34    604.64 o
  -3   9   2     4220.22     4014.17    185.03 o
  -2   9   2     6123.81     5729.34    302.73 o
  -1   9   2      706.32      791.88    102.70 o
   0   9   2     5940.46     5946.23    205.41 o
   1   9   2     3535.82     3783.56    156.45 o
   2   9   2     1447.55     1592.99    121.69 o
   3   9   2     1199.13     1289.79     93.25 o
   4   9   2      666.18      631.23     58.51 o
   5   9   2     1942.11     1734.24    108.33 o
   6   9   2      551.38      474.63     86.58 o
   7   9   2     3088.47     3261.68    292.32 o
   8   9   2        6.73       26.33     24.31 o
   9   9   2     3762.30     3615.75    172.52 o
  10   9   2     1945.46     3191.59    418.82 o
  11   9   2      409.99       85.47    135.05 o
 -10  10   2     1411.06     1472.37    267.84 o
  -9  10   2      174.54      123.52     79.83 o
  -8  10   2     2606.08     2952.97    403.50 o
  -7  10   2      942.86      857.37    158.63 o
  -6  10   2     2499.26     3077.78    382.46 o
  -5  10   2     2776.88     2892.03    183.95 o
  -4  10   2     1621.19     1428.50    113.04 o
  -3  10   2    12375.87    11673.06    582.39 o
  -2  10   2       32.99      193.00    113.25 o
  -1  10   2    13120.11    12591.20    385.17 o
   0  10   2     2547.55     2726.42    175.01 o
   1  10   2     4354.82     4326.56    166.15 o
   2  10   2     8299.14     8060.00    304.36 o
   3  10   2     2914.09     2842.17    173.99 o
   4  10   2     9166.62     9757.85    364.69 o
   5  10   2      674.80      936.69    141.57 o
   6  10   2     3869.53     3745.49    292.44 o
   7  10   2     3454.69     3377.92    422.24 o
   8  10   2     2116.99     2095.80    202.99 o
   9  10   2     3318.11     3403.56    302.58 o
  -8  11   2      128.98       68.28     67.90 o
  -7  11   2     1703.83     1586.21    195.55 o
  -6  11   2     1336.36     1222.28    175.16 o
  -5  11   2     1225.73     1327.89    161.05 o
  -4  11   2     3727.90     3485.70    244.77 o
  -3  11   2      137.60      109.24     66.77 o
  -2  11   2     7404.23     6952.64    383.70 o
  -1  11   2       33.56       19.29     19.89 o
   0  11   2    11090.33    10749.14    334.87 o
   1  11   2     5682.79     5163.94    215.96 o
   2  11   2     2135.94     1882.95    165.78 o
   3  11   2     9967.88     9873.87    390.56 o
   4  11   2      830.18      641.00    106.20 o
   5  11   2     6055.57     5985.02    358.78 o
   6  11   2     1612.88     1601.23    154.58 o
   7  11   2     3305.42     3250.43    249.05 o
   8  11   2     3701.44     3618.85    302.38 o
  -6  12   2     1071.37     1044.46    241.75 o
  -5  12   2     3324.96     3270.23    271.59 o
  -4  12   2        6.32      189.51    102.67 o
  -3  12   2     4342.04     3951.37    270.21 o
  -2  12   2      779.74      975.66    311.01 o
  -1  12   2     3052.32     2934.96    414.66 o
   0  12   2     1718.64     1683.57     89.46 o
   1  12   2      742.49      765.31    117.06 o
   2  12   2     2619.41     2470.45    174.74 o
   3  12   2      278.04      319.99    124.86 o
   4  12   2     2974.61     2798.00    223.79 o
   5  12   2       79.85       51.11     70.88 o
   6  12   2     2791.64     2770.03    187.14 o
  -3  13   2      483.21     1053.90    386.89 o
  -2  13   2      685.79      692.03    125.21 o
  -1  13   2      722.38      973.33    306.21 o
   0  13   2        9.49        0.14     66.28 o
   1  13   2      754.46     1399.91    331.64 o
   2  13   2       18.92      454.78    396.09 o
   3  13   2      425.95      631.17    105.75 o
 -14   1   3      624.59      673.84     94.81 o
 -13   1   3      878.04      819.13    129.60 o
 -12   1   3      288.11      234.20     57.18 o
 -11   1   3     2861.78     2701.05    160.85 o
 -10   1   3     2746.71     2851.18    188.87 o
  -9   1   3     2195.01     2278.16    153.59 o
  -8   1   3    12095.20    12774.95    530.00 o
  -7   1   3       56.53       46.11     28.08 o
  -6   1   3    12952.91    13138.30    587.55 o
  -5   1   3    12720.08    14049.92    522.62 o
  -4   1   3     1106.65     1064.75     80.50 o
  -3   1   3    12010.25    11418.65    399.05 o
  -2   1   3     1845.31     2116.54     67.47 o
  -1   1   3    16052.27    16966.54    499.32 o
   0   1   3    28720.25    29645.54    962.91 o
   1   1   3     2101.39     2292.43     67.01 o
   2   1   3     3711.12     3784.30    119.13 o
   3   1   3       71.17       92.32     21.20 o
   4   1   3     5372.67     5295.85    355.52 o
   5   1   3     1934.93     2110.83     85.11 o
   6   1   3     1256.03     1374.61     81.98 o
   7   1   3        7.86       63.69     35.95 o
   8   1   3       81.54      124.41     36.29 o
   9   1   3     5123.65     5475.15    277.71 o
  10   1   3     4524.17     4094.82    559.18 o
  11   1   3       16.45      162.89    117.10 o
  12   1   3     3334.14     7697.77    835.93 o
  13   1   3      462.71     2018.89    403.44 o
  14   1   3      129.46      348.73    150.43 o
  15   1   3     1491.37     1271.85    400.02 o
 -15   2   3       36.53     1107.81    495.58 o
 -14   2   3      255.72      312.56     71.82 o
 -13   2   3       49.54       53.61     64.44 o
 -12   2   3      936.14     1031.26    118.56 o
 -11   2   3     8274.88     7899.65    366.70 o
 -10   2   3       19.42       47.16     34.09 o
  -9   2   3     5474.29     5627.08    242.41 o
  -8   2   3     1561.23     2217.21    190.24 o
  -7   2   3     7733.57     8029.36    418.27 o
  -6   2   3      176.88       62.60     44.05 o
  -5   2   3    17456.24    16980.85    553.22 o
  -4   2   3    16618.71    17264.63    567.13 o
  -3   2   3    34940.75    37036.45   1305.72 o
  -2   2   3    14499.30    13843.27    333.41 o
  -1   2   3    28044.08    28867.75    837.77 o
   0   2   3    15018.17    15006.29    361.48 o
   1   2   3      342.06      370.64     22.30 o
   2   2   3     2104.93     1783.23     63.81 o
   3   2   3     6418.69     6480.05    148.58 o
   4   2   3      573.77      617.39     40.08 o
   5   2   3     7619.19     6899.95    204.22 o
   6   2   3      578.52      790.58     60.83 o
   7   2   3    16029.92    16700.39    525.54 o
   8   2   3       12.07       23.00     31.33 o
   9   2   3     8839.18     9244.59    868.53 o
  10   2   3     1099.56     3025.72    680.27 o
  11   2   3     3192.65     3772.43    585.36 o
  12   2   3     1659.78    10374.95    703.43 o
  13   2   3      197.85      382.24    229.92 o
  14   2   3     2036.31     3810.42    577.80 o
  15   2   3        0.10     1625.37   1346.21 o
 -15   3   3     2426.08     2615.26    211.06 o
 -14   3   3     1966.61     1936.41    248.51 o
 -13   3   3     1057.94      993.02     82.03 o
 -12   3   3     4050.50     3894.36    183.40 o
 -11   3   3     1098.18     1094.11     95.55 o
 -10   3   3     6644.99     6184.61    268.40 o
  -8   3   3     1824.10     1849.02    145.77 o
  -7   3   3       58.42      107.70     39.89 o
  -6   3   3     4236.85     4622.09    156.81 o
  -5   3   3       51.99       51.73     29.06 o
  -4   3   3    15589.66    15661.53    449.28 o
  -3   3   3      697.99      686.20     31.94 o
  -2   3   3    50849.74    48153.23   1566.84 o
  -1   3   3     6336.40     6214.57    148.70 o
   0   3   3     3885.50     4063.40    103.02 o
   1   3   3    61957.36    63223.43   1996.08 o
   2   3   3     6801.56     7029.22    156.84 o
   3   3   3    32662.86    34668.49    901.84 o
   4   3   3    25975.11    25857.33    693.71 o
   5   3   3     8802.61     8775.66    406.62 o
   6   3   3    49015.72    50289.48   1775.19 o
   7   3   3      400.64      534.47     73.11 o
   8   3   3    20273.39    19165.38   1919.94 o
   9   3   3     8443.76     8922.14    621.90 o
  10   3   3      794.08      846.65     95.49 o
  11   3   3     1986.53     2504.05   1017.31 o
  12   3   3      285.81      216.55     69.98 o
  13   3   3     2800.82     3690.76    507.71 o
  14   3   3      124.45      409.00    304.29 o
  15   3   3      520.96      217.10    223.94 o
 -14   4   3     5361.96     5830.76    372.43 o
 -13   4   3     2195.07     2363.57    141.85 o
 -12   4   3     5974.82     5846.32    267.30 o
 -11   4   3     7011.20     7028.65    266.25 o
 -10   4   3      244.06      329.51     67.96 o
  -9   4   3     4092.08     3960.97    185.20 o
  -8   4   3       96.94      125.80     37.79 o
  -7   4   3     6118.30     6362.78    212.34 o
  -6   4   3      424.89      554.12     50.60 o
  -5   4   3     8034.37     6960.96    190.94 o
  -4   4   3     2475.93     2435.83     74.47 o
  -3   4   3     8078.95     7977.53    418.70 o
  -2   4   3    49069.65    49265.29   1870.55 o
  -1   4   3     9434.52     8845.04    245.08 o
   0   4   3    49283.43    41288.80   4840.74 o
   1   4   3      111.05      109.03     21.61 o
   2   4   3    44548.93    45273.52   1254.92 o
   3   4   3     3423.85     2992.88     89.61 o
   4   4   3     8180.69     8626.40    246.83 o
   5   4   3    39586.11    40664.24   1407.36 o
   6   4   3      260.85      350.21     29.33 o
   7   4   3    13346.48    13409.44    458.64 o
   8   4   3      343.56      470.51    118.81 o
   9   4   3     4012.65     3744.67    221.19 o
  10   4   3     3415.74     4681.78    637.14 o
  11   4   3     1517.89     2839.02    912.93 o
  12   4   3     5882.33     5735.16    413.32 o
  13   4   3       14.73      227.16    212.83 o
  14   4   3     2353.26     2034.28    264.97 o
 -14   5   3       91.15       81.84     77.75 o
 -13   5   3     6577.99     6328.01    327.56 o
 -12   5   3     1787.15     1998.00    134.31 o
 -11   5   3     9219.13     9074.67    486.00 o
 -10   5   3     8825.40     9172.52    421.44 o
  -9   5   3     3942.58     3904.83    197.44 o
  -8   5   3    21587.07    21766.36    817.72 o
  -7   5   3     2363.86     2271.33    119.88 o
  -6   5   3    22707.32    22366.20    699.55 o
  -5   5   3    17675.67    18606.69    526.49 o
  -4   5   3     5865.36     5996.86    287.96 o
  -3   5   3    64858.04    69236.99   3398.25 o
  -2   5   3      311.03      395.63     64.23 o
  -1   5   3    66085.94    69382.63   2289.83 o
   0   5   3     7410.79     7259.69    190.50 o
   1   5   3    18747.92    18943.78    515.79 o
   2   5   3     1550.30     1273.10     55.91 o
   3   5   3     4432.52     4304.66    132.58 o
   4   5   3     7543.58     7680.80    216.00 o
   5   5   3      189.65      315.14     51.63 o
   6   5   3     2113.77     2122.01     87.28 o
   7   5   3     2567.27     3048.23    334.44 o
   8   5   3     5939.11     6042.88    236.91 o
   9   5   3      799.59      736.92     95.78 o
  10   5   3     4450.25     4930.71    355.12 o
  11   5   3     1450.50     1568.47    216.65 o
  12   5   3     2896.15     3062.50    290.55 o
  13   5   3     5189.60     4535.84    311.48 o
  14   5   3      477.03      159.63    195.73 o
 -13   6   3      418.51      353.62     96.40 o
 -12   6   3     5385.69     5044.05    285.22 o
 -11   6   3     4333.53     4276.89    220.87 o
 -10   6   3     3991.31     3847.71    191.81 o
  -9   6   3    13946.57    14438.40    557.65 o
  -8   6   3      382.98      348.21     48.67 o
  -7   6   3    15808.07    16393.98    520.05 o
  -6   6   3     9696.51     9547.54    474.33 o
  -5   6   3    11448.80    11550.33    570.25 o
  -4   6   3    15979.06    16185.56    711.55 o
  -3   6   3     5889.01     5888.04    285.17 o
  -2   6   3    29725.06    28854.65   1062.69 o
  -1   6   3     3995.43     4611.82    120.46 o
   0   6   3    17086.29    17092.35    427.39 o
   1   6   3     8391.20     7682.44    213.92 o
   2   6   3    11354.84    10614.65    276.47 o
   3   6   3    13310.82    13337.37    396.22 o
   4   6   3     2105.78     2193.10     86.85 o
   5   6   3     4478.13     4330.24    325.18 o
   6   6   3     1749.86     2057.34    317.53 o
   7   6   3     6003.39     6058.89    213.58 o
   8   6   3      259.06      309.73     39.44 o
   9   6   3     7920.67     7889.48    369.82 o
  10   6   3      138.31      555.61    304.62 o
  11   6   3     3367.83     3379.41    234.65 o
  12   6   3     2445.71     2309.40    257.50 o
  13   6   3     1526.85     1203.07    216.85 o
 -13   7   3     1048.81      856.45    222.23 o
 -12   7   3     3278.75     3164.41    191.71 o
 -11   7   3        3.16       23.63     31.84 o
 -10   7   3     3844.32     3886.43    157.62 o
  -9   7   3     1283.36     1442.44    138.16 o
  -8   7   3     2982.95     2959.49    268.44 o
  -7   7   3      396.57     2089.78    915.64 o
  -6   7   3     2112.29     2187.10    147.91 o
  -5   7   3     2022.97     2501.18    302.43 o
  -4   7   3     8762.82     8973.73    370.01 o
  -3   7   3     4962.68     5333.79    395.35 o
  -2   7   3     9669.95    10161.51    716.65 o
  -1   7   3     6472.20     6439.34    183.18 o
   0   7   3     5931.42     6357.77    397.86 o
   1   7   3    24291.06    24062.02    647.75 o
   2   7   3      553.18      583.93     46.43 o
   3   7   3    19379.15    19049.83    597.93 o
   4   7   3    20707.23    20240.50    642.21 o
   5   7   3     2625.20     2770.06    151.33 o
   6   7   3    16071.42    15823.37    555.53 o
   7   7   3       12.94       24.45     27.32 o
   8   7   3    12931.88    12449.19    393.65 o
   9   7   3     2530.97     2893.12    802.39 o
  10   7   3     1732.12     2191.67    276.03 o
  11   7   3     3000.69     2886.61    264.75 o
  12   7   3      405.64      816.48    425.66 o
  13   7   3     2687.39     2640.41    426.51 o
 -12   8   3      281.74     2551.79    315.84 o
 -11   8   3     2011.33     2123.09    174.34 o
 -10   8   3       60.13     2760.72   1263.20 o
  -9   8   3     1010.45      906.12    135.35 o
  -8   8   3       95.47       82.43     74.75 o
  -7   8   3     1962.42     2201.38    435.06 o
  -6   8   3      204.90      591.07    208.62 o
  -5   8   3     2262.62     2483.39    224.40 o
  -4   8   3       68.24      106.59     68.17 o
  -3   8   3     2019.17     1981.18    164.79 o
  -2   8   3      543.41     1022.77    246.74 o
  -1   8   3     3948.79     4007.44    138.14 o
   0   8   3    10497.31    11121.72    334.74 o
   1   8   3      226.52      240.58     52.74 o
   2   8   3    12966.59    13333.93    389.31 o
   3   8   3     2627.53     2653.71    119.08 o
   4   8   3     7919.82     8431.47    523.54 o
   5   8   3    11757.77    11543.16    401.22 o
   6   8   3      611.62      660.70     55.82 o
   7   8   3     6169.85     6375.12    403.83 o
   8   8   3      426.88      422.74     55.77 o
   9   8   3     2837.94     2707.30    187.48 o
  10   8   3     1324.02     1907.45    661.93 o
  11   8   3      828.36      758.11    182.50 o
  12   8   3     1241.33     1611.36    293.17 o
 -11   9   3      413.92     4061.70    514.24 o
 -10   9   3     2582.79     2420.69    256.86 o
  -9   9   3      193.23     5942.41   4639.52 o
  -8   9   3     3058.94     3844.44    376.96 o
  -7   9   3      480.09      513.05    134.68 o
  -6   9   3     3679.29     5331.39   1390.78 o
  -5   9   3     2602.66     2453.79    458.10 o
  -4   9   3     1054.11    16891.16   3135.14 o
  -3   9   3      346.45      612.46    121.15 o
  -2   9   3      209.59     5284.91    947.47 o
  -1   9   3     2730.74     3421.48    320.70 o
   0   9   3      535.16      547.19     51.64 o
   1   9   3      911.14      970.50     73.40 o
   2   9   3     1235.50     1241.23    109.25 o
   3   9   3       17.63       27.81     37.46 o
   4   9   3      437.85      437.44     54.07 o
   5   9   3        2.05       10.58     17.99 o
   6   9   3      124.03      100.53     29.87 o
   7   9   3       21.35       44.52     34.32 o
   8   9   3      680.71      459.54    155.56 o
   9   9   3       37.13       16.12     29.96 o
  10   9   3     2026.73     1758.05    138.50 o
  11   9   3      221.04     2801.83    600.03 o
 -10  10   3      156.23      727.00    814.56 o
  -9  10   3      790.52      875.25    198.30 o
  -8  10   3        6.53     1576.00    763.91 o
  -7  10   3     2498.73     2358.61    174.65 o
  -6  10   3     1247.31     2513.39    548.35 o
  -5  10   3     1657.83     3484.38    770.69 o
  -4  10   3     1751.29     1812.61    204.71 o
  -3  10   3      887.75     1958.40    652.18 o
  -2  10   3      599.80      371.60    179.55 o
  -1  10   3      366.99      362.82     43.06 o
   0  10   3       12.45       80.24    109.17 o
   1  10   3      259.72      397.75    108.90 o
   2  10   3      125.73      114.75     45.22 o
   3  10   3        4.15      148.70    143.84 o
   4  10   3     2039.50     2042.10    121.09 o
   5  10   3      497.36      481.43     59.03 o
   6  10   3        0.30     3276.96   2638.57 o
   7  10   3      283.27      388.97    109.10 o
   8  10   3      271.18      311.90     76.66 o
  -8  11   3      403.61      406.43     94.67 o
  -7  11   3       12.79      886.48    452.28 o
  -6  11   3      337.62      779.97    294.86 o
  -5  11   3       37.51       24.40     60.25 o
  -4  11   3      310.50      623.71    330.75 o
  -3  11   3      779.33     1304.71    416.12 o
  -2  11   3       27.25       19.01     69.84 o
  -1  11   3      141.06      123.20     21.72 o
   0  11   3       46.94      168.98     86.53 o
   1  11   3      113.61       64.17     45.24 o
   2  11   3      394.64      275.96    119.90 o
   3  11   3       89.85       62.57     30.34 o
   4  11   3        1.20       39.58     40.63 o
   5  11   3        0.32     1574.44    484.11 o
   6  11   3        9.38       34.39     78.43 o
   7  11   3       18.01     5888.86    507.23 o
   8  11   3      228.16      157.27    105.99 o
  -6  12   3      288.54      800.24    172.91 o
  -5  12   3     1471.93     2993.33    690.22 o
  -4  12   3     1979.24     2462.85    884.71 o
  -3  12   3        3.91      644.58    318.29 o
  -2  12   3     1824.24     1966.93    308.43 o
  -1  12   3      931.97      863.76    117.23 o
   0  12   3      237.62      193.41     50.02 o
   1  12   3     1459.12     1208.21    105.08 o
   2  12   3      120.89      231.39    100.02 o
   3  12   3      261.23     1652.37    452.25 o
   4  12   3       44.65      146.48    108.16 o
   5  12   3      102.43     1186.81    409.67 o
   6  12   3       20.81      554.55    258.12 o
  -2  13   3      455.94     1116.26    526.30 o
  -1  13   3     1564.56     1481.03    161.37 o
   0  13   3       11.29      884.28    607.72 o
   1  13   3      959.65     1600.69    336.83 o
   2  13   3      311.89      629.61    398.31 o
 -15   0   4     7238.27     6937.05    596.61 o
 -14   0   4      189.06      136.76    150.43 o
 -13   0   4     5311.96     5827.60    494.04 o
 -12   0   4     2420.25     2665.57    205.65 o
 -11   0   4     6741.51     6455.29    366.43 o
 -10   0   4     4563.79     4912.60    322.19 o
  -9   0   4     2858.06     2805.74    213.54 o
  -8   0   4     5439.40     5890.77    276.42 o
  -7   0   4      614.44      523.67     81.93 o
  -6   0   4     8308.18     5669.06   4079.66 o
  -5   0   4     1282.20     1212.02    165.82 o
  -4   0   4      879.78      861.58     85.47 o
  -3   0   4     1144.03     1371.85     83.07 o
  -2   0   4      116.86      204.85     53.15 o
  -1   0   4      200.40      125.65     42.31 o
   0   0   4    33209.46    36010.76   1720.77 o
   1   0   4    67360.33    72816.75   4070.80 o
   2   0   4     8730.26     9288.16    416.39 o
   3   0   4    15145.03    14021.93    638.23 o
   4   0   4    13676.48    13665.19    490.57 o
   5   0   4    74124.79    80828.89   3912.28 o
   6   0   4    53720.67    53403.08   2354.55 o
   7   0   4     3846.83     3886.60    188.24 o
   8   0   4    24748.14    24963.98   1044.88 o
   9   0   4     1492.64     1178.70    188.15 o
  10   0   4    14566.92    13410.62    835.20 o
  12   0   4     2994.67     2287.48   1318.01 o
  13   0   4     9791.74     8988.42    988.08 o
  14   0   4      906.19      574.38    307.71 o
  15   0   4     3043.89     2593.27    564.13 o
 -15   1   4      405.74      310.17    107.50 o
 -14   1   4     4208.47     3974.69    272.57 o
 -13   1   4       17.32       27.63     50.93 o
 -12   1   4     8931.15     8747.79    398.06 o
 -11   1   4     1282.08     1316.46    100.05 o
 -10   1   4     4774.86     4616.21    213.75 o
  -9   1   4     6494.35     6570.67    218.07 o
  -8   1   4     3018.20     3874.78    387.95 o
  -7   1   4    13608.10    13033.23    451.28 o
  -6   1   4     5054.67     6144.77    273.14 o
  -5   1   4    33632.89    33814.43   1417.74 o
  -4   1   4    12527.23    13073.10    482.20 o
  -3   1   4    12171.26    10788.08    336.38 o
  -2   1   4     8746.88     8777.47    260.38 o
  -1   1   4      853.75      775.26     49.46 o
   0   1   4    35851.36    35776.71   1207.01 o
   1   1   4        8.91      107.50     22.89 o
   2   1   4    16978.62    17406.68    559.53 o
   3   1   4     2031.37     1804.52     71.08 o
   4   1   4    18090.24    17405.95    509.71 o
   5   1   4    27662.26    28060.10    771.50 o
   6   1   4    10332.62    10169.49    258.07 o
   7   1   4    18853.61    18143.12    579.86 o
   8   1   4     1101.45     1551.46    206.41 o
   9   1   4    13762.45    13157.54    456.25 o
  10   1   4      308.68      719.99    258.18 o
  11   1   4    12770.77    12402.35   1156.76 o
  12   1   4     5796.54     4214.97   1181.93 o
  13   1   4     2007.20     2113.69    319.89 o
  14   1   4     3047.87     2773.10    312.31 o
  15   1   4      253.18        0.00     83.76 o
 -15   2   4      543.05      680.41    144.14 o
 -14   2   4     1513.65     1498.73    125.90 o
 -13   2   4     1800.79     1647.01    181.05 o
 -12   2   4      625.57      601.88    127.18 o
 -11   2   4     7411.34     7238.74    381.81 o
 -10   2   4      224.97      271.24     60.14 o
  -9   2   4    25137.36    24792.81    929.32 o
  -8   2   4    11190.06     8562.80   1447.62 o
  -7   2   4    11400.71    10949.63    387.55 o
  -6   2   4    42605.16    43534.21   1631.59 o
  -5   2   4     1343.82     1404.22    103.99 o
  -4   2   4    85813.46    89201.59   4389.06 o
  -3   2   4    42296.03    40912.83   1305.64 o
  -2   2   4    31274.40    30699.73    936.97 o
  -1   2   4      705.96      500.22     35.44 o
   0   2   4     2508.16     2251.92     72.00 o
   1   2   4    29338.65    28496.08    842.02 o
   2   2   4     3111.80     2920.32     93.87 o
   3   2   4     4721.38     4973.59    129.70 o
   4   2   4    23746.33    23248.55    697.55 o
   5   2   4     3699.40     3705.86    136.91 o
   6   2   4     6402.87     6309.58    233.70 o
   7   2   4      274.91      189.55     51.09 o
   8   2   4      846.86     1199.63    103.63 o
   9   2   4     1694.75     2914.55    421.05 o
  10   2   4     3415.38     3265.09    164.57 o
  11   2   4      207.52     2390.27    188.14 o
  12   2   4     9370.48    12148.12   3198.43 o
  13   2   4     1012.53     1497.74    652.16 o
  14   2   4     2166.34     1750.50    276.93 o
  15   2   4     2905.55     3204.82    467.54 o
 -15   3   4      172.85      189.79     99.85 o
 -14   3   4     1100.65     1358.11    306.41 o
 -13   3   4        1.12       14.49     33.52 o
 -12   3   4     1192.84     3301.66   1171.04 o
 -11   3   4      826.81      895.58    129.40 o
 -10   3   4    11132.17     9980.44    676.10 o
  -9   3   4     2191.79     2043.58    146.52 o
  -8   3   4     3682.17     3776.00    181.65 o
  -7   3   4    14434.59    15097.52    508.69 o
  -6   3   4      460.59      501.30     53.52 o
  -5   3   4    15344.01    15801.74    452.16 o
  -4   3   4      852.99      607.16     62.78 o
  -3   3   4    29075.27    29153.82    894.67 o
  -2   3   4    26973.00    27466.86    747.44 o
  -1   3   4     1173.68     1459.07     55.23 o
   0   3   4    37316.15    36078.29   1023.02 o
   1   3   4     1583.43     1764.44     61.65 o
   2   3   4    13701.02    13852.11    341.91 o
   3   3   4     1215.52     1321.37     51.09 o
   4   3   4     2367.67     2203.53     82.33 o
   5   3   4     4657.29     4075.87    397.48 o
   6   3   4     4111.59     4163.18    161.45 o
   7   3   4     3862.78     4065.45    195.21 o
   8   3   4     1932.93     2229.86    182.98 o
   9   3   4     4243.84     6144.43   1174.00 o
  10   3   4      149.14     6898.21   4965.17 o
  11   3   4      980.53      938.69    109.13 o
  12   3   4       37.25       50.38     59.92 o
  13   3   4     1100.49     1359.81    309.41 o
  14   3   4      740.17     1849.80    607.72 o
  15   3   4      187.44     1589.81    406.86 o
 -14   4   4       10.25     1004.70    425.66 o
 -13   4   4     1763.76     2699.68    448.45 o
 -12   4   4     1266.36     1259.15    102.54 o
 -11   4   4      707.77      757.30    106.61 o
 -10   4   4     1231.96     1273.27    110.23 o
  -9   4   4        3.32       26.79     44.24 o
  -8   4   4        8.52       21.88     26.59 o
  -7   4   4     4023.48     3888.71    150.05 o
  -6   4   4      579.95      606.19     48.81 o
  -5   4   4      811.51      937.91     48.21 o
  -4   4   4       24.91       21.73     13.71 o
  -3   4   4      467.58      390.27     65.06 o
  -2   4   4      268.92      325.82     21.23 o
  -1   4   4      476.89      377.68     29.54 o
   0   4   4     3886.71     3665.54    103.98 o
   1   4   4     2107.65     2067.38     70.05 o
   2   4   4    13908.46    14421.28    348.29 o
   3   4   4    13705.51    13431.76    321.01 o
   4   4   4       20.41       55.31     28.45 o
   5   4   4    13925.79    14408.02    445.45 o
   6   4   4     7953.22     7652.42    266.63 o
   7   4   4      546.77      563.03     98.38 o
   8   4   4    11202.50    13397.54   2426.32 o
   9   4   4       20.18        4.94     34.29 o
  10   4   4     2801.48     2545.75    163.57 o
  11   4   4     1758.97     1472.82    162.71 o
  12   4   4       90.60       95.87     84.80 o
  13   4   4      443.36     3370.65    999.36 o
  14   4   4      144.95     1416.18    173.51 o
 -14   5   4       76.30       86.91     68.96 o
 -13   5   4      255.04      807.26    541.90 o
 -12   5   4       50.64       31.16     30.13 o
 -11   5   4     2670.14     2479.47    229.07 o
 -10   5   4      781.68      733.22    103.09 o
  -9   5   4     1462.06     1334.44     96.51 o
  -8   5   4     1486.38     1749.46    239.09 o
  -7   5   4      407.19      424.63     44.99 o
  -6   5   4      160.57      182.62     62.88 o
  -5   5   4     2609.21     2390.57    127.62 o
  -4   5   4     4457.75     5994.17   1646.54 o
  -3   5   4      272.51      581.66    233.80 o
  -2   5   4      393.85      352.20     71.61 o
  -1   5   4       85.45       72.15     28.54 o
   0   5   4     1183.29     1237.68     60.42 o
   1   5   4       14.86       25.94     20.62 o
   2   5   4      129.53      242.08     32.51 o
   3   5   4     1606.39     1833.43     70.33 o
   4   5   4     1114.52      935.00     61.55 o
   5   5   4     2103.77     2303.73     90.87 o
   6   5   4      754.04      735.92     51.48 o
   7   5   4     2777.75     2539.43    137.01 o
   8   5   4      136.09       79.91     42.89 o
   9   5   4      106.21      172.97     70.18 o
  10   5   4     2856.52     3281.15    616.55 o
  11   5   4      264.23      495.03    108.61 o
  12   5   4      331.07      338.80    138.21 o
  13   5   4        5.79      -17.96     74.33 o
  14   5   4       13.79     2914.89   2052.22 o
 -13   6   4      708.42      662.40    113.52 o
 -12   6   4     1433.92     3844.27   1021.90 o
 -11   6   4      249.85      210.53     83.72 o
 -10   6   4      774.87     1055.66    303.26 o
  -9   6   4       19.76    12284.42   1650.76 o
  -8   6   4     1422.74     1433.95     83.65 o
  -7   6   4       65.36      259.94    174.94 o
  -6   6   4      348.02     7601.96   1344.50 o
  -5   6   4      444.12    10046.38   1940.25 o
  -4   6   4      157.21      657.84    328.72 o
  -3   6   4      316.33      587.15    140.17 o
  -2   6   4     2840.72     2845.24    154.23 o
  -1   6   4      899.05      960.73     47.04 o
   0   6   4    10106.25     9843.31    591.26 o
   1   6   4     3953.41     3827.40    132.97 o
   2   6   4     1251.58     1201.59     53.08 o
   3   6   4     9735.52    10132.20    281.18 o
   4   6   4     3161.36     3181.51    122.86 o
   5   6   4     5337.14     5108.06    198.19 o
   6   6   4     1921.65     1856.80     91.27 o
   7   6   4      241.43      228.58     37.90 o
   8   6   4     2572.10     2471.00    134.92 o
   9   6   4        4.03      286.31    240.18 o
  10   6   4     1055.27     1078.60    126.14 o
  11   6   4      717.43      607.75     94.18 o
  12   6   4      564.81      269.77    141.75 o
  13   6   4      432.18     2572.63   1587.25 o
 -13   7   4      322.29     1215.44    417.11 o
 -12   7   4      838.80     1752.38    741.02 o
 -11   7   4     1445.88     1249.52    254.64 o
 -10   7   4       76.13      269.83     87.10 o
  -9   7   4      347.40      831.75    330.35 o
  -8   7   4     1360.24     3348.73    609.24 o
  -7   7   4     4077.61     3614.64    265.93 o
  -6   7   4        5.04        9.71     34.21 o
  -5   7   4      802.35      970.42    243.64 o
  -4   7   4      367.14      427.32     84.51 o
  -3   7   4     1870.96     1780.72    219.05 o
  -2   7   4       81.54      122.01     56.42 o
  -1   7   4     6650.71     6839.91    213.30 o
   0   7   4      152.14      210.86     29.16 o
   1   7   4     2613.37     2516.78    156.60 o
   2   7   4     6243.30     6431.96    192.55 o
   3   7   4      131.72      167.71     38.84 o
   4   7   4     7015.81     6748.38    227.28 o
   5   7   4     3330.15     3164.00    125.11 o
   6   7   4     3390.87     3438.18    144.18 o
   7   7   4     3963.66     3798.46    167.48 o
   8   7   4      564.22      481.05    120.46 o
   9   7   4     4502.63     4365.32    641.30 o
  10   7   4      739.62      698.71    109.77 o
  11   7   4     1605.10     1908.67    339.48 o
  12   7   4     1231.07     3306.31   2064.19 o
  13   7   4       14.40      589.88    462.41 o
 -12   8   4      202.60      170.95    256.42 o
 -11   8   4     3028.86     3166.06    555.66 o
 -10   8   4        5.82       24.53     71.15 o
  -9   8   4     3965.72     3877.22    290.78 o
  -8   8   4     6744.00     6403.20    322.70 o
  -7   8   4       28.19     1271.86    445.66 o
  -6   8   4     6026.02     5654.25    653.40 o
  -5   8   4      296.20     1514.28    613.40 o
  -4   8   4     8657.20     8840.48    438.02 o
  -3   8   4     6101.71     6015.99    313.08 o
  -2   8   4      972.46     1000.32     92.36 o
  -1   8   4     7004.81     7165.59    219.16 o
   0   8   4       23.68       42.07     26.54 o
   1   8   4     7314.91     6992.77    198.79 o
   2   8   4     2070.84     2237.63    301.00 o
   3   8   4     5077.06     4941.96    206.66 o
   4   8   4     5161.84     6542.66   1496.52 o
   5   8   4      781.29      716.17     61.65 o
   6   8   4      555.32      548.46     46.33 o
   7   8   4     3112.26     3173.74    218.91 o
   8   8   4     2465.52     2434.71    121.34 o
   9   8   4      500.07      520.96    103.84 o
  10   8   4     2492.85     2368.72    257.21 o
  11   8   4        0.07       24.12     49.06 o
  12   8   4      994.62     1016.11    185.37 o
 -11   9   4       13.11      186.46    209.41 o
 -10   9   4     3870.33     4856.39    567.78 o
  -9   9   4      508.75      698.17    170.44 o
  -8   9   4     4715.19     7007.44    632.24 o
  -7   9   4     9419.11     9327.30    511.66 o
  -6   9   4      967.16     2656.97    933.42 o
  -5   9   4    10627.60     9472.46   1352.56 o
  -4   9   4     1453.17     2105.76    290.61 o
  -3   9   4     5395.83     5006.38    252.61 o
  -2   9   4     9654.30     9985.07    446.52 o
  -1   9   4     2810.70     2989.69    269.84 o
   0   9   4     5792.48     5993.58    221.86 o
   1   9   4       20.95       24.48     27.79 o
   2   9   4     6443.96     6462.29    268.04 o
   3   9   4     1663.49     1764.71    118.20 o
   4   9   4     3462.66     3330.95    126.65 o
   5   9   4     2429.16     2458.38    109.58 o
   6   9   4      817.68      881.28     66.28 o
   7   9   4      858.65      888.72     63.70 o
   8   9   4      870.78      784.10     70.01 o
   9   9   4     1810.45     1495.57    243.60 o
  10   9   4       11.52       78.71    111.23 o
  11   9   4     2394.68     2494.12    589.77 o
 -10  10   4     1545.95     1402.32    164.46 o
  -9  10   4      257.90      290.61    152.14 o
  -8  10   4     2710.96     2494.21    236.05 o
  -7  10   4      165.88     1835.86    713.58 o
  -6  10   4     5516.79     5504.13    338.53 o
  -5  10   4      415.57     1330.68    246.04 o
  -4  10   4     3570.49     4109.00    397.34 o
  -3  10   4     2768.07     2604.24    184.36 o
  -2  10   4     5000.54     5060.56    310.89 o
  -1  10   4     1891.47     1831.25     73.30 o
   0  10   4     4443.48     4465.28    226.89 o
   1  10   4     9568.18     9341.11    332.97 o
   2  10   4      124.14      160.44     73.77 o
   3  10   4     5963.86     6612.45    614.58 o
   4  10   4       13.34       47.96     39.79 o
   5  10   4     6618.21     6125.04    241.71 o
   6  10   4     5180.51     4822.61    199.72 o
   7  10   4      518.41      493.63     63.79 o
   8  10   4     6559.27     6340.34    343.77 o
   9  10   4        1.21        0.97     40.65 o
  10  10   4     5072.00     4873.71    600.03 o
  -8  11   4       48.69      125.12    106.43 o
  -7  11   4     1737.81     1256.97    191.72 o
  -6  11   4        3.00      148.54    120.66 o
  -5  11   4     1404.72     1176.19    166.25 o
  -4  11   4      216.83      305.58     92.70 o
  -3  11   4     3032.79     2818.59    240.40 o
  -2  11   4      552.23      583.36    191.22 o
  -1  11   4     3360.39     3271.67    216.55 o
   0  11   4     2180.96     2158.52    102.50 o
   1  11   4     2337.84     2100.66    116.94 o
   2  11   4     7842.89     7585.00    304.27 o
   3  11   4       88.04       68.33     44.36 o
   4  11   4    10426.67     9585.15    362.96 o
   5  11   4     2218.73     2075.60    183.82 o
   6  11   4     2625.02     2448.25    189.45 o
   7  11   4     6075.13     5810.32    333.77 o
   8  11   4       33.82       27.35     64.22 o
  -6  12   4     3833.47     3296.23    271.17 o
  -5  12   4        2.16      629.74    288.74 o
  -4  12   4     3564.08     3790.34    434.39 o
  -3  12   4     2186.77     2090.76    247.48 o
  -2  12   4     1539.62     1511.70    177.05 o
  -1  12   4     3453.50     3218.57    469.06 o
   0  12   4      267.98      163.78    113.30 o
   1  12   4     3235.91     3170.50    138.48 o
   2  12   4      741.42     1054.55    223.97 o
   3  12   4     1945.91     2080.86    160.05 o
   4  12   4      421.34      953.31    283.80 o
   5  12   4     1602.61     1673.09    160.31 o
   6  12   4      830.93      914.48    144.53 o
  -2  13   4     2769.06     2514.42    287.02 o
  -1  13   4       20.19       16.81     51.01 o
   0  13   4     2239.15     2381.25    235.79 o
   1  13   4      350.22     1107.74    490.62 o
   2  13   4      789.29      870.12    444.46 o
 -15   1   5       62.54       32.22     59.54 o
 -14   1   5        1.80        9.40     47.63 o
 -13   1   5        6.74       15.64     45.09 o
 -12   1   5     1069.40     1117.39    150.12 o
 -11   1   5     2697.45     2650.89    142.73 o
 -10   1   5       36.33       55.42     45.80 o
  -9   1   5     2952.60     2700.82    128.66 o
  -8   1   5     2570.30     2049.34    159.99 o
  -7   1   5    11287.70    11594.32    477.48 o
  -6   1   5       51.87       92.49     54.75 o
  -5   1   5     4264.17     4459.48    193.94 o
  -4   1   5    24805.47    22898.29    766.71 o
  -3   1   5     4028.11     4333.96    144.30 o
  -2   1   5     2884.40     3065.22    117.96 o
  -1   1   5       47.11      199.63     33.45 o
   0   1   5     1936.25     2351.39     77.57 o
   1   1   5   106559.05   118689.07   5358.44 o
   2   1   5     2126.97     1872.99     94.65 o
   3   1   5      579.07      406.35     53.40 o
   4   1   5      472.41      464.99     50.28 o
   5   1   5        3.10       20.68     16.55 o
   6   1   5      402.27      443.68     31.57 o
   7   1   5      369.98      230.18     25.46 o
   8   1   5      941.65      981.11    100.39 o
   9   1   5       47.04       63.08     33.95 o
  10   1   5     1821.55     2556.37    516.32 o
  11   1   5     2803.04     5434.55   1235.94 o
  12   1   5       31.53      393.84    339.82 o
  13   1   5      498.82    10337.31   3756.11 o
  14   1   5      237.44      227.73    174.47 o
  15   1   5        4.90     1891.54    352.15 o
 -15   2   5      295.25      665.19    338.48 o
 -14   2   5      924.87     1080.34    129.73 o
 -13   2   5       13.61       32.52     54.34 o
 -12   2   5      842.12     1103.42    147.01 o
 -11   2   5        4.39       52.97     55.20 o
 -10   2   5    11477.92     7858.99   2026.83 o
  -9   2   5        4.48      519.20    138.42 o
  -8   2   5     5384.47     6795.61   1241.73 o
  -7   2   5     8931.94     7886.04    294.86 o
  -6   2   5    10483.71     9780.47    397.05 o
  -5   2   5     5441.37     4955.55    211.22 o
  -4   2   5      983.71     1220.63     79.56 o
  -3   2   5    24607.30    23280.73    705.75 o
  -2   2   5     1700.56     1593.82     66.83 o
  -1   2   5    18488.89    19064.30    537.87 o
   0   2   5     5088.75     4802.34    137.88 o
   1   2   5    25370.17    27382.46    927.09 o
   2   2   5       62.75       57.53     16.29 o
   3   2   5       21.27       64.45     19.30 o
   4   2   5      637.34      605.44     29.19 o
   5   2   5       24.31       21.37     17.52 o
   6   2   5     8982.63     8941.10    312.53 o
   7   2   5      967.84     1008.86     89.24 o
   8   2   5     2199.85     2099.58    100.86 o
   9   2   5     2123.08     2001.39    140.79 o
  10   2   5      379.53      574.18     93.93 o
  11   2   5     2457.37     2912.69    355.06 o
  12   2   5      301.77     2567.06    182.66 o
  13   2   5     1564.43     1263.02    218.88 o
  14   2   5       29.42     1951.78    326.79 o
  15   2   5     1353.66      362.41    172.66 o
 -15   3   5     1814.64     1750.48    214.76 o
 -14   3   5     1535.55     1715.81    236.38 o
 -13   3   5     5976.52     5819.06    257.68 o
 -12   3   5        0.25       17.60     51.75 o
 -11   3   5    15764.89    15176.55    920.48 o
 -10   3   5     4398.00     4424.35    284.99 o
  -9   3   5      308.61     1491.54    382.21 o
  -8   3   5    11230.93    12613.53    781.18 o
  -7   3   5        9.12       30.64     36.39 o
  -6   3   5     7649.44     7277.88    272.24 o
  -5   3   5     1990.82     1815.30    114.43 o
  -4   3   5      766.56      587.79     52.16 o
  -3   3   5     4013.10     4141.32    123.65 o
  -2   3   5    12457.19    12012.04    332.78 o
  -1   3   5       96.73      169.70     29.20 o
   0   3   5    10952.46    10282.65    283.36 o
   1   3   5      729.25      645.84     36.97 o
   2   3   5     9083.25     9009.60    221.28 o
   3   3   5    29225.40    28168.27    855.75 o
   4   3   5     4923.60     4686.89    126.71 o
   5   3   5    54490.88    56754.19   2051.57 o
   6   3   5        6.82        4.83     21.05 o
   7   3   5    40230.34    41307.73   1461.05 o
   8   3   5    11561.32    11726.23    570.56 o
   9   3   5     5242.18     5279.76    222.89 o
  10   3   5    11029.70    12497.85   1294.60 o
  11   3   5       78.72     1311.34    301.47 o
  12   3   5     4641.93     4451.07    247.27 o
  13   3   5     1647.44     2385.05    224.14 o
  14   3   5     1869.10     1463.31    261.55 o
 -14   4   5     2848.65     2877.11    257.89 o
 -13   4   5     1438.24     1688.99    210.96 o
 -12   4   5     6557.47     6609.61    272.04 o
 -11   4   5        3.57      263.65    136.32 o
 -10   4   5     5898.64     6147.78    274.07 o
  -9   4   5     1943.38     2115.84    125.38 o
  -8   4   5     1902.93     1863.61    113.01 o
  -7   4   5     6543.19     6489.97    244.28 o
  -6   4   5     1883.90     2026.77    101.48 o
  -5   4   5    18855.22    19570.78    573.03 o
  -4   4   5       84.85       74.46     29.80 o
  -3   4   5    48536.95    47694.61   1599.51 o
  -2   4   5      275.18      309.67     25.86 o
  -1   4   5    25778.20    27020.41    740.83 o
   0   4   5    12395.66    11964.58    307.85 o
   1   4   5     7395.95     6838.35    180.25 o
   2   4   5    18107.70    17052.58    454.60 o
   3   4   5     8902.54     9328.61    218.14 o
   4   4   5    35596.45    37268.22   1122.43 o
   5   4   5      926.69      988.08     76.46 o
   6   4   5    30631.87    31347.73   1064.64 o
   7   4   5     5828.98     5880.19    224.35 o
   8   4   5    13687.93    13697.71    519.46 o
   9   4   5     9300.10     9495.99    435.05 o
  10   4   5        8.13       22.96     39.54 o
  11   4   5     9274.43     8938.26    466.76 o
  12   4   5       17.33      276.89    118.29 o
  13   4   5     5097.34     5271.63    680.89 o
  14   4   5     1483.28     1948.80    341.90 o
 -14   5   5     1008.89      901.49    142.45 o
 -13   5   5      795.25      738.42    100.31 o
 -12   5   5     1781.29     1587.09    134.61 o
 -11   5   5     3602.97     3986.26    301.44 o
 -10   5   5      425.56      665.00    166.81 o
  -9   5   5     9570.90     9649.90    384.31 o
  -8   5   5     1125.11     1440.06    192.38 o
  -7   5   5    10026.76    10466.07    346.49 o
  -6   5   5    16205.39    16312.37    508.59 o
  -5   5   5     3932.75     4227.74    291.96 o
  -4   5   5    62021.71    55767.12   4693.15 o
  -3   5   5     1335.60     1113.87     93.72 o
  -2   5   5    65011.45    71948.44   5070.31 o
  -1   5   5    34261.74    34194.29   1196.01 o
   0   5   5    24849.81    25660.02    717.57 o
   1   5   5    53178.96    56685.09   1812.21 o
   2   5   5        6.10       23.54     20.56 o
   3   5   5    12106.63    11715.34    295.67 o
   4   5   5     1759.70     1662.61     67.74 o
   5   5   5     6748.57     6458.77    226.31 o
   6   5   5     4009.36     4094.03    169.74 o
   7   5   5     4761.84     5243.82    213.57 o
   8   5   5     2078.72     2153.74    193.39 o
   9   5   5      199.28      599.78    256.61 o
  10   5   5     3261.35     3273.26    204.55 o
  11   5   5      494.88     1064.61    270.68 o
  12   5   5     6052.00     5954.31    355.36 o
  13   5   5       54.61      360.63    172.07 o
  14   5   5     4387.52     3666.33    290.12 o
 -13   6   5      436.33      578.98    121.49 o
 -12   6   5     2057.04     2331.97    174.27 o
 -11   6   5      366.72      409.18     78.39 o
 -10   6   5     4934.62     5371.33    228.56 o
  -9   6   5      250.50      235.65     53.36 o
  -8   6   5     5584.85     5557.85    379.83 o
  -7   6   5    10044.32     9871.53    314.69 o
  -6   6   5     4155.96     4151.50    310.06 o
  -5   6   5    13661.46    13759.31    640.95 o
  -4   6   5     2475.56     2464.59    212.53 o
  -3   6   5    37971.79    36532.11   1618.38 o
  -2   6   5     5402.14     5750.20    239.86 o
  -1   6   5    18510.53    17735.13    545.92 o
   0   6   5    29039.43    27715.03    871.80 o
   1   6   5     9379.73     8966.38    252.64 o
   2   6   5    17934.25    18410.21    517.57 o
   3   6   5      222.46      160.67     30.38 o
   4   6   5    19068.86    17856.54   1287.23 o
   5   6   5     1902.16     1830.41     87.98 o
   6   6   5     2246.34     2514.21    252.53 o
   7   6   5      127.91      191.84     45.24 o
   8   6   5     3903.26     3986.38    188.14 o
   9   6   5     7561.24     8759.71    921.83 o
  10   6   5      231.48      658.97    372.90 o
  11   6   5     1147.55     1271.60    144.38 o
  12   6   5        3.70       40.97     72.53 o
  13   6   5     3749.64     2993.51    941.59 o
 -13   7   5     3755.81     3307.83    647.89 o
 -12   7   5       77.85      114.91     79.67 o
 -11   7   5     4370.14     4858.51    258.46 o
 -10   7   5     1823.73     1856.62    153.97 o
  -9   7   5     4292.55     4597.37    198.50 o
  -8   7   5     1534.52     2024.19    253.40 o
  -7   7   5     1409.22     4701.03    365.48 o
  -6   7   5     8031.52     7709.66    391.07 o
  -5   7   5       36.70      254.12    236.78 o
  -4   7   5     4136.55     3892.30    199.98 o
  -3   7   5      907.82     1823.99    526.62 o
  -2   7   5    12846.47    12518.22    557.42 o
  -1   7   5        2.65       17.20     17.43 o
   0   7   5     6499.43     6465.77    208.33 o
   1   7   5     1269.43     1279.82     73.07 o
   2   7   5     7785.45     7838.25    241.19 o
   3   7   5    11529.13    11510.02    323.74 o
   4   7   5     1088.63     1130.62     78.48 o
   5   7   5    13849.43    14682.29    491.91 o
   6   7   5      344.30      313.72     43.40 o
   7   7   5     8188.29     8138.37    321.84 o
   8   7   5     5577.55     5645.05    686.79 o
   9   7   5     2611.76     2852.03    357.95 o
  10   7   5     6148.99     6250.70    353.89 o
  11   7   5       33.46      292.95    202.01 o
  12   7   5     4498.51     5344.51    924.88 o
 -12   8   5     3641.25     2914.66    406.86 o
 -11   8   5      614.27     3253.13    635.92 o
 -10   8   5     3165.61     2249.80    882.78 o
  -9   8   5     3099.50     6169.61    610.96 o
  -8   8   5     1345.78     6078.93   1209.76 o
  -7   8   5      547.70      545.47    169.72 o
  -6   8   5      191.28     6246.79    531.37 o
  -5   8   5     2322.47     2406.25    209.59 o
  -4   8   5      116.27      171.56     66.69 o
  -3   8   5       63.16      123.46     74.28 o
  -2   8   5     1127.13     1135.53    202.21 o
  -1   8   5      890.06      986.96     60.48 o
   0   8   5     1659.36     1844.43     83.15 o
   1   8   5     5827.82     5942.58    211.24 o
   2   8   5     5304.12     5406.55    180.97 o
   3   8   5     1736.88     1815.03    115.88 o
   4   8   5     7993.01     8095.71    290.30 o
   5   8   5      453.16      495.95     78.31 o
   6   8   5     8929.88     9354.79    323.07 o
   7   8   5     1655.95     1870.13    255.05 o
   8   8   5     6217.02     6112.10    318.22 o
   9   8   5     3443.72     3599.74    477.80 o
  10   8   5     1029.18      956.58    102.79 o
  11   8   5     3683.32     3571.25    230.71 o
  12   8   5       74.85      198.09    213.10 o
 -11   9   5      323.90      228.77     89.72 o
 -10   9   5        3.36       33.14     57.41 o
  -9   9   5     2065.28     2061.86    182.06 o
  -8   9   5      318.39     4097.87    712.09 o
  -7   9   5     2742.41     4366.09   1294.63 o
  -6   9   5     2347.28     2482.99    240.85 o
  -5   9   5      906.12      988.69    178.64 o
  -4   9   5     5023.78     5654.78    345.47 o
  -3   9   5      319.93      389.36     78.86 o
  -2   9   5      985.56     1184.36    149.05 o
  -1   9   5     2930.44     2817.76    108.26 o
   0   9   5     3092.26     3214.61    203.85 o
   1   9   5     4942.82     4905.27    176.81 o
   2   9   5       95.83       94.82     37.27 o
   3   9   5     1101.88     1142.11     99.68 o
   4   9   5     1160.35     1147.25    140.70 o
   5   9   5      567.31      547.08     64.97 o
   6   9   5      470.35      485.03     72.67 o
   7   9   5      319.21      393.84     78.66 o
   8   9   5       97.58       55.42     39.72 o
   9   9   5      651.30      598.30     99.93 o
  10   9   5      373.30      518.77    113.98 o
  11   9   5      206.65     1039.36    420.53 o
 -10  10   5       13.19      733.09    510.75 o
  -9  10   5      138.01      215.53     77.92 o
  -8  10   5      823.62     2515.58    635.60 o
  -7  10   5      116.89       86.40     67.46 o
  -6  10   5      859.04     4957.81    929.63 o
  -5  10   5     1314.66     1203.18    139.98 o
  -4  10   5       32.89       38.27     61.54 o
  -3  10   5      628.05     1785.27    572.61 o
  -2  10   5     1229.08     3940.80   1103.11 o
  -1  10   5     1198.13     1213.10    288.51 o
   0  10   5     2236.33     2193.68    111.76 o
   1  10   5        8.64        2.25     31.15 o
   2  10   5      729.66      778.15    108.64 o
   3  10   5     3295.40     3828.53    413.49 o
   4  10   5        2.14       13.71     29.00 o
   5  10   5     1099.58     1124.43    124.58 o
   6  10   5      817.07      803.71     64.07 o
   7  10   5       78.19       97.98     36.52 o
   8  10   5      190.44      188.71    100.37 o
   9  10   5      487.45     2231.90   1724.86 o
  -8  11   5       17.61       19.08     93.61 o
  -7  11   5      243.64     1215.85    521.36 o
  -6  11   5        2.38        5.82     52.92 o
  -5  11   5      719.07     1483.03    148.63 o
  -4  11   5      610.66      711.34    122.20 o
  -3  11   5       45.78     1950.76    692.36 o
  -2  11   5     1109.71     1179.50    118.25 o
  -1  11   5       54.47     1903.02    851.47 o
   0  11   5      195.22      216.35     50.09 o
   1  11   5       13.29     1080.02    599.83 o
   2  11   5      496.11      637.22    123.37 o
   3  11   5       44.10     1907.04    617.71 o
   4  11   5      140.16      440.45    155.67 o
   5  11   5       23.50      185.71    169.89 o
   6  11   5       52.49     3874.74   1042.24 o
   7  11   5       69.92      202.94    114.10 o
   8  11   5       39.53     2601.79   1012.97 o
  -6  12   5     1918.45     4433.52    745.90 o
  -5  12   5     1394.06     1314.50    163.44 o
  -4  12   5      496.53     1840.94    652.83 o
  -3  12   5     2116.42     2186.94    628.20 o
  -2  12   5      624.00     1358.26    340.50 o
  -1  12   5      942.70     1860.34    583.17 o
   0  12   5     2464.86     2377.76    667.93 o
   1  12   5       24.44       28.74     30.46 o
   2  12   5     1204.52     1401.15    155.33 o
   3  12   5      419.18     2238.33    786.37 o
   4  12   5      980.93     1479.20    156.83 o
   5  12   5      261.81     2135.65    672.12 o
   6  12   5      153.66      121.91     75.55 o
  -1  13   5      171.07      105.78     79.83 o
   0  13   5      769.22     1119.12    473.25 o
   1  13   5     1105.41     2424.06    945.34 o
 -15   0   6      213.06      168.46     99.28 o
 -14   0   6    10644.63     9819.23    846.19 o
 -13   0   6     5446.11     4979.70    478.65 o
 -12   0   6     4402.79     4158.15    291.92 o
 -11   0   6    21724.47    20312.62    936.71 o
 -10   0   6      178.65      169.54     98.03 o
  -9   0   6    24616.28    23363.96   1300.04 o
  -8   0   6     7566.19     7996.89    422.02 o
  -7   0   6     5291.62     5292.53    464.98 o
  -6   0   6    12314.80    13356.13    960.72 o
  -5   0   6      515.46      517.97    135.05 o
  -4   0   6    11236.15    11293.10    531.03 o
  -3   0   6     2278.13     1955.94    135.12 o
  -2   0   6     1443.77     1890.16    133.57 o
  -1   0   6     9258.60     9495.55    440.57 o
   0   0   6    19256.92    18917.93    886.54 o
   1   0   6     1135.42     1109.59     70.64 o
   2   0   6      209.77      318.71     43.52 o
   3   0   6     3293.53     3101.92    189.77 o
   4   0   6    43366.56    45850.11   2495.91 o
   5   0   6    28451.20    27264.61   1366.95 o
   6   0   6     5998.53     5771.17    222.19 o
   7   0   6    19639.19    19175.35    786.18 o
   8   0   6      105.58      155.31     43.05 o
   9   0   6    16782.57    15977.45    654.08 o
  10   0   6    12355.06    13003.21    558.88 o
  11   0   6     5999.14     5744.29    426.01 o
  12   0   6    17441.23    15377.25    870.30 o
  13   0   6       48.61       86.32    145.20 o
  14   0   6     4285.67     3858.29    658.15 o
  15   0   6      603.21      247.87    282.06 o
 -15   1   6     4379.35     4283.22    253.84 o
 -14   1   6      376.95      358.29     87.80 o
 -13   1   6     4987.81     4975.57    338.21 o
 -12   1   6     3562.58     3752.46    215.69 o
 -11   1   6     3324.21     3489.88    214.15 o
 -10   1   6     7972.30     8497.92    371.54 o
  -9   1   6       83.75      171.24     69.43 o
  -8   1   6     9270.73     9714.73    456.18 o
  -7   1   6     3129.90     3342.51    203.64 o
  -6   1   6    13616.52    13788.57    516.89 o
  -5   1   6    15923.82    16944.58    842.24 o
  -4   1   6    10430.81     9857.44    310.00 o
  -3   1   6    30666.46    31862.02   1086.30 o
  -2   1   6     8049.41     8565.48    278.83 o
  -1   1   6     4135.86     3743.27    123.29 o
   0   1   6     3839.44     3902.95    149.17 o
   1   1   6   178464.83   192367.14   9784.87 o
   2   1   6     3970.51     3819.69    131.84 o
   3   1   6    35645.97    35820.17   1268.22 o
   4   1   6    15223.17    15112.64    519.67 o
   5   1   6     2662.34     2890.63    104.32 o
   6   1   6    25693.98    26355.42    759.24 o
   7   1   6       40.36       73.75     16.91 o
   8   1   6     7165.10     6770.29    208.42 o
   9   1   6     1337.73     1380.51    145.59 o
  10   1   6     5995.90     5952.27    256.45 o
  11   1   6     5837.95     5356.18    225.39 o
  12   1   6     1123.35     1219.93    421.19 o
  13   1   6     6822.48     6679.50   1721.93 o
  14   1   6       11.37       40.79    107.28 o
  15   1   6     2345.12     1810.75    286.49 o
 -15   2   6      179.58      276.58     80.55 o
 -14   2   6      983.94     1186.96    182.76 o
 -13   2   6      118.01       77.80     56.15 o
 -12   2   6     2108.54     2254.69    126.86 o
 -11   2   6     2558.25     2280.70    132.74 o
 -10   2   6      549.25      606.26    100.03 o
  -9   2   6     3364.54     3462.45    196.42 o
  -8   2   6     5589.63     6595.77   1021.57 o
  -7   2   6    24489.59    24280.42   1055.59 o
  -6   2   6     1966.45     1772.12    100.62 o
  -5   2   6    52364.21    50879.56   2263.10 o
  -4   2   6    32712.68    32985.79   1060.99 o
  -3   2   6    51717.58    53845.16   1871.72 o
  -2   2   6    29190.35    28535.83    979.50 o
  -1   2   6       19.54       19.30     19.89 o
   0   2   6    21927.40    21357.13    694.75 o
   1   2   6    23412.26    23817.79    783.78 o
   2   2   6    16456.67    16399.27    523.42 o
   3   2   6    43498.27    43200.56   1629.12 o
   4   2   6       31.01       70.64     32.78 o
   5   2   6    22610.91    22505.02    616.42 o
   6   2   6    11168.05    11367.11    378.33 o
   7   2   6     6916.31     7103.48    269.30 o
   8   2   6      442.50      368.38     49.33 o
   9   2   6       13.91       21.40     34.40 o
  10   2   6      394.84     1837.43    515.60 o
  11   2   6     1293.38     1449.17    110.34 o
  12   2   6     3000.18     3731.14    222.33 o
  13   2   6      144.97      297.97     66.33 o
  14   2   6     1770.89     1430.99    463.73 o
  15   2   6       35.92      545.32    311.12 o
 -14   3   6       58.63       62.67     53.67 o
 -13   3   6      744.39      981.52    179.47 o
 -12   3   6      374.87      440.42     83.97 o
 -11   3   6      879.87     1115.57    255.57 o
 -10   3   6     6164.84     6355.10    538.67 o
  -9   3   6     5696.26     5425.86    264.17 o
  -8   3   6    13412.99    14562.19    623.77 o
  -7   3   6      236.78      182.74     59.27 o
  -6   3   6    10495.82    10270.04    427.34 o
  -5   3   6      264.10      184.58     57.99 o
  -4   3   6    38864.96    42144.32   1388.34 o
  -3   3   6     6332.70     6444.65    193.08 o
  -2   3   6     7788.80     7616.96    215.61 o
  -1   3   6    10458.49     9416.34    255.54 o
   0   3   6     1045.81      810.84     45.42 o
   1   3   6     1387.77     1459.11     78.03 o
   2   3   6     7636.09     6932.56    197.99 o
   3   3   6     7123.73     6927.34    195.47 o
   4   3   6    19782.53    20338.55    616.28 o
   5   3   6        7.65        2.95     12.85 o
   6   3   6     9087.50     9323.48    362.84 o
   7   3   6        7.73        2.64     27.64 o
   8   3   6     3357.07     4863.33   1215.59 o
   9   3   6      685.09      689.99    100.79 o
  10   3   6     2322.23     2379.82    251.43 o
  11   3   6     1641.69     5772.44   1760.99 o
  12   3   6      226.23     1994.34    350.62 o
  13   3   6     1016.80     1356.08    142.28 o
  14   3   6       48.50     4970.83   2189.43 o
 -14   4   6     2581.58     3377.57    518.90 o
 -13   4   6     1667.01     1712.62    131.41 o
 -12   4   6       52.78      121.47     60.00 o
 -11   4   6     5347.15     5582.54    292.80 o
 -10   4   6       32.63      100.53     92.70 o
  -9   4   6     2790.94     2930.52    157.50 o
  -8   4   6     4076.46     4247.42    195.74 o
  -7   4   6      182.64      239.78     58.48 o
  -6   4   6     1327.15     1741.73    145.27 o
  -5   4   6     1304.57     1054.02     81.21 o
  -4   4   6      464.21      290.48     44.80 o
  -3   4   6     1328.76     1513.58     67.86 o
  -2   4   6      141.76      109.41     24.73 o
  -1   4   6     2770.72     2824.39    106.23 o
   0   4   6       32.86       51.62     20.67 o
   1   4   6     4657.22     4740.05    152.88 o
   2   4   6    10513.16    10741.70    316.73 o
   3   4   6     1088.76      888.10     58.26 o
   4   4   6     4423.45     4278.81    138.59 o
   5   4   6     2131.19     2031.14    195.48 o
   6   4   6      168.40      361.56    147.80 o
   7   4   6     5541.80     6141.80    241.94 o
   8   4   6      468.98      662.16    124.11 o
   9   4   6     2420.51     2428.45    156.51 o
  10   4   6     3235.14     3314.19    227.99 o
  11   4   6       23.62       53.01     66.41 o
  12   4   6      435.24     5727.76   1579.24 o
  13   4   6       60.11     3137.36    691.97 o
  14   4   6      884.35     1226.15    201.34 o
 -14   5   6        1.05      572.62    214.77 o
 -13   5   6      271.26      302.14     76.86 o
 -12   5   6      659.91     1579.25    305.35 o
 -11   5   6      186.40     1791.45    615.62 o
 -10   5   6     2211.07     2281.00    145.36 o
  -9   5   6      774.64     8053.01    426.33 o
  -8   5   6      482.37      460.96     62.91 o
  -7   5   6      408.45      430.65     74.11 o
  -6   5   6      163.72      196.90     35.52 o
  -5   5   6     1002.39     1067.63     50.24 o
  -4   5   6        9.62      156.01     41.80 o
  -3   5   6      754.05      775.04     32.36 o
  -2   5   6      894.72      793.02     46.62 o
  -1   5   6     2066.92     2097.41     83.33 o
   0   5   6      471.18      427.40     40.57 o
   1   5   6      286.38      260.33     40.85 o
   2   5   6     5641.45     5756.51    171.20 o
   3   5   6     1038.82      897.71     52.89 o
   4   5   6     2551.50     2413.47     99.02 o
   5   5   6       56.48       86.61     41.29 o
   6   5   6      166.74      236.25     58.57 o
   7   5   6      413.52     6213.90    361.84 o
   8   5   6     1332.79     1151.88    110.91 o
   9   5   6     1017.11      888.11    144.14 o
  10   5   6       82.09      204.35    112.63 o
  11   5   6     1357.29     1668.83    199.72 o
  12   5   6      881.15      977.18    161.62 o
  13   5   6      536.43     1978.07    594.67 o
  14   5   6       43.88      521.16    223.55 o
 -13   6   6     1184.53     1031.27    186.29 o
 -12   6   6      102.24     1240.89    417.88 o
 -11   6   6      982.52     1002.99     96.80 o
 -10   6   6        2.72       13.52     27.59 o
  -9   6   6     1427.59     1512.32     95.08 o
  -8   6   6      127.02      205.10    142.63 o
  -7   6   6      373.09      396.47     33.77 o
  -6   6   6      573.19     3485.40    803.79 o
  -5   6   6       34.72       61.92     73.18 o
  -4   6   6      868.43     2681.37    556.23 o
  -3   6   6        8.30       13.57     29.57 o
  -2   6   6     1862.50     1709.27     72.92 o
  -1   6   6     6398.93     6604.28    512.40 o
   0   6   6      219.64      209.89     34.47 o
   1   6   6      696.94      726.78     57.27 o
   2   6   6      963.77      943.82     61.83 o
   3   6   6      140.53      119.42     31.47 o
   4   6   6     2497.88     2556.95     92.34 o
   5   6   6     1031.81     1189.93    244.56 o
   6   6   6     2217.68     2390.59    173.95 o
   7   6   6     1085.87     1001.99    116.90 o
   8   6   6       23.65       25.24     50.60 o
   9   6   6     3843.51     4096.96    247.98 o
  10   6   6     1340.74     1258.98    125.72 o
  11   6   6      751.11      779.40    117.85 o
  12   6   6     1246.90     1236.45    246.14 o
  13   6   6      371.79      717.60    298.48 o
 -12   7   6     1412.52     1336.75    355.57 o
 -11   7   6       44.31     2204.56    654.11 o
 -10   7   6     1847.83     2345.67    343.63 o
  -9   7   6      501.33     4236.40   1799.40 o
  -8   7   6     3750.75     3797.01    277.66 o
  -7   7   6     2466.53     3567.21    333.47 o
  -6   7   6      852.94      867.29    166.40 o
  -5   7   6     1243.03      997.31    116.23 o
  -4   7   6      163.55      145.67     61.65 o
  -3   7   6     1594.14     2059.19    195.77 o
  -2   7   6       35.14       46.05     52.01 o
  -1   7   6     1922.65     1755.95     81.51 o
   0   7   6     1630.11     1581.61     79.37 o
   1   7   6      556.86      543.63     42.52 o
   2   7   6        8.03       19.79     23.94 o
   3   7   6     2828.79     2707.68    108.97 o
   4   7   6     1930.84     1814.00     91.80 o
   5   7   6      778.63      954.31     72.54 o
   6   7   6     3376.36     3044.45    160.87 o
   7   7   6       49.74       54.80     65.27 o
   8   7   6     4340.63     4510.06    232.73 o
   9   7   6     1509.57     1436.30    165.81 o
  10   7   6      926.09     1001.78    148.55 o
  11   7   6     2532.18     2266.50    225.26 o
  12   7   6       37.21       50.92     63.88 o
 -12   8   6     1039.85     4441.40    587.22 o
 -11   8   6      237.03      400.02    205.14 o
 -10   8   6     1313.35     2372.86   1012.01 o
  -9   8   6      339.65     2495.87    547.52 o
  -8   8   6      299.93     1508.86    191.47 o
  -7   8   6    12324.14    11318.96    639.00 o
  -6   8   6     1252.16     1072.79    164.26 o
  -5   8   6     3870.44     4775.45    810.08 o
  -4   8   6     2149.11     1985.98    188.86 o
  -3   8   6     3751.43     3692.07    251.40 o
  -2   8   6    15965.64    15874.47    619.18 o
  -1   8   6       54.60       59.31     26.17 o
   0   8   6    14161.70    13920.64    431.65 o
   1   8   6     3846.38     4132.18    311.58 o
   2   8   6     5038.59     5115.56    374.45 o
   3   8   6    10023.94     9447.01    295.17 o
   4   8   6      502.11      514.74     62.18 o
   5   8   6     4935.04     4751.90    184.16 o
   6   8   6       15.68       36.85     37.32 o
   7   8   6     1327.40     1410.36    115.59 o
   8   8   6       26.26      160.86    133.41 o
   9   8   6     1346.61     1252.01    117.21 o
  10   8   6      300.90      250.23    100.67 o
  11   8   6      726.70      685.12    114.83 o
 -11   9   6      773.36      904.09    201.59 o
 -10   9   6     1502.10     1185.16    193.94 o
  -9   9   6     1126.46     2124.63    371.15 o
  -8   9   6     5166.74     4795.12    282.44 o
  -7   9   6      231.15      274.21     78.73 o
  -6   9   6     9303.34    10203.01    496.46 o
  -5   9   6     1549.64     1709.56    153.87 o
  -4   9   6     6205.91     7367.36   1199.16 o
  -3   9   6    12885.09    12370.52    530.49 o
  -2   9   6        9.67      607.56    316.57 o
  -1   9   6    14633.98    14276.71    423.82 o
   0   9   6      686.77      800.01     76.67 o
   1   9   6     5383.86     6022.41    373.46 o
   2   9   6     9790.94     9435.20    314.75 o
   3   9   6      717.41      929.97    137.62 o
   4   9   6    11716.56    11577.72    410.00 o
   5   9   6       24.86       42.35     35.12 o
   6   9   6     4238.74     4369.54    187.48 o
   7   9   6      698.75      609.74    218.07 o
   8   9   6     1067.26     1137.35     97.95 o
   9   9   6      521.55      546.45     88.30 o
  10   9   6      777.17      673.97    104.23 o
  -9  10   6     3291.45     2861.09    250.95 o
  -8  10   6      532.99      772.24    151.85 o
  -7  10   6     2972.20     2948.43    226.92 o
  -6  10   6     2155.95     2247.60    192.46 o
  -5  10   6     2494.49     2842.66    259.08 o
  -4  10   6     5506.53     5058.20    339.10 o
  -3  10   6       48.02      191.62    125.39 o
  -2  10   6     4483.58     4671.64    253.37 o
  -1  10   6      662.67      796.42    288.58 o
   0  10   6     7457.21     7421.32    278.53 o
   1  10   6       90.69      133.22     44.24 o
   2  10   6     9362.81     9374.62    321.01 o
   3  10   6     1968.83     1973.09    117.76 o
   4  10   6     4044.50     3940.42    181.76 o
   5  10   6     4146.49     4200.10    180.10 o
   6  10   6      126.49      237.87     93.02 o
   7  10   6     5846.04     5489.74    209.28 o
   8  10   6      449.97      397.20     58.44 o
   9  10   6     3398.45     3118.92    325.98 o
  -8  11   6     2575.16     1656.89    364.81 o
  -7  11   6     1519.57     1535.70    191.03 o
  -6  11   6      725.37      636.43    136.53 o
  -5  11   6     2080.34     1822.19    169.81 o
  -4  11   6       23.13      617.52    220.90 o
  -3  11   6     2126.40     2009.68    177.13 o
  -2  11   6       10.14       16.30     55.65 o
  -1  11   6     1956.76     1907.31    190.94 o
   0  11   6        6.43       24.39     26.97 o
   1  11   6     2562.78     2588.76    139.17 o
   2  11   6     1066.44      948.44     90.17 o
   3  11   6     2913.16     2856.32    131.20 o
   4  11   6      692.97      898.19    101.20 o
   5  11   6     2803.88     2674.89    128.20 o
   6  11   6     5947.70     5401.13    247.08 o
   7  11   6       19.97       23.04     57.55 o
   8  11   6     4135.27     3872.46    385.33 o
  -5  12   6     1801.48     1957.47    240.57 o
  -4  12   6     1059.61     1100.09    228.73 o
  -3  12   6      802.18     2387.71    484.17 o
  -2  12   6     3679.07     3475.80    495.33 o
  -1  12   6       28.67      402.04    272.86 o
   0  12   6     2850.76     2729.09    231.18 o
   1  12   6      423.25     2089.58    762.92 o
   2  12   6      972.54     1095.26     93.89 o
   3  12   6     3124.73     3165.11    172.24 o
   4  12   6      923.85     1563.99    226.15 o
   5  12   6     3062.58     2750.65    205.22 o
 -15   1   7      213.46      238.80    192.88 o
 -14   1   7        2.77       30.64     43.57 o
 -13   1   7      165.14      172.88    100.28 o
 -12   1   7      146.01      212.65     94.49 o
 -11   1   7      992.75     2465.57    687.60 o
 -10   1   7      678.62      682.07     72.33 o
  -9   1   7     1132.67     1073.54    143.60 o
  -8   1   7     2659.50     2845.34    180.99 o
  -7   1   7       97.15       94.31     66.81 o
  -6   1   7    13505.63    12140.27    651.11 o
  -5   1   7     6568.45     6237.79    230.23 o
  -4   1   7      219.89      100.99     43.63 o
  -3   1   7     2326.99     2510.92    109.56 o
  -2   1   7    15559.78    14863.07    482.01 o
  -1   1   7     3147.48     2974.90    115.46 o
   0   1   7    13769.83    13973.35    464.75 o
   1   1   7    22666.88    22658.67    789.92 o
   2   1   7    21761.20    21098.66    679.73 o
   3   1   7     9011.80     9407.97    324.71 o
   4   1   7      105.61       99.20     29.26 o
   5   1   7    11145.65    10628.40    365.05 o
   6   1   7     7542.87     7736.74    241.65 o
   7   1   7     1860.74     2040.78    132.13 o
   8   1   7      157.56      130.73     25.47 o
   9   1   7      948.75     1387.19    318.21 o
  10   1   7       23.55        8.01     32.49 o
  11   1   7      131.79      160.04     47.14 o
  12   1   7      796.23     2926.39    786.86 o
  13   1   7        4.80      952.59    467.08 o
  14   1   7       43.40     3539.30    821.90 o
  15   1   7      228.50     1364.25    324.35 o
 -15   2   7      933.73      991.08    102.32 o
 -14   2   7       11.88      111.74     60.78 o
 -13   2   7      842.04      764.13    103.65 o
 -12   2   7        6.99      125.51     78.00 o
 -11   2   7     5151.24     5187.31    322.63 o
 -10   2   7     2511.84     2723.62    253.47 o
  -9   2   7     3036.90     4434.51    797.47 o
  -8   2   7     1118.73     1104.95    119.26 o
  -7   2   7      946.97     1157.44    166.84 o
  -6   2   7     4374.36     4725.01    253.43 o
  -5   2   7     2323.26     2184.24    106.60 o
  -4   2   7     3129.81     2866.41    121.56 o
  -3   2   7      809.10      951.21     76.49 o
  -2   2   7     1747.07     1700.81     90.16 o
  -1   2   7     4190.77     3895.51    128.95 o
   0   2   7     1434.94     1198.41     77.82 o
   1   2   7     8159.64     7960.06    263.88 o
   2   2   7    22965.89    22973.08    814.39 o
   3   2   7     9204.68     8416.49    294.48 o
   4   2   7     1053.85      969.26     70.75 o
   5   2   7     4828.36     6249.11   1073.11 o
   6   2   7     6128.80     6138.22    200.83 o
   7   2   7        2.99       10.63     29.51 o
   8   2   7     6513.00     6506.61    234.17 o
   9   2   7      563.02     1488.24    465.85 o
  10   2   7     2441.80     2523.70    144.47 o
  11   2   7      430.49     1918.52    562.88 o
  12   2   7     1290.58     1204.84    117.42 o
  13   2   7      345.44     1649.22    288.51 o
  14   2   7      281.77      266.48    135.79 o
 -14   3   7     4155.16     4049.38    221.86 o
 -13   3   7      273.66      588.99    218.61 o
 -12   3   7     4222.46     4676.71    199.77 o
 -11   3   7     3225.60     3087.54    177.42 o
 -10   3   7     7510.97     9200.62   1455.13 o
  -9   3   7    11002.58    11842.09    477.37 o
  -8   3   7       96.39      187.07     71.52 o
  -7   3   7    25778.83    26626.14   1222.55 o
  -6   3   7     5716.19     5570.96    282.96 o
  -5   3   7    16798.93    17524.88    621.55 o
  -4   3   7     1673.14     1499.31     67.04 o
  -3   3   7     3770.25     3752.50    126.18 o
  -2   3   7     9242.22     8949.72    253.87 o
  -1   3   7      878.57      883.41     47.69 o
   0   3   7     8475.44     8289.00    244.91 o
   1   3   7     7983.58     7941.82    231.70 o
   2   3   7     8507.76     8028.85    245.06 o
   3   3   7      428.86      478.85     52.15 o
   4   3   7    18356.42    18829.05    584.90 o
   5   3   7     1923.29     1798.92     76.65 o
   6   3   7    24778.10    25970.86   1043.34 o
   7   3   7     9748.18    11224.72   1007.42 o
   8   3   7     5307.08     8809.55   1750.78 o
   9   3   7    13407.08    13768.38    500.20 o
  10   3   7      775.27     2104.68    672.03 o
  11   3   7     8045.51     7721.49    358.51 o
  12   3   7     3055.36     4127.44    256.11 o
  13   3   7      836.65      785.76    122.52 o
  14   3   7     4318.15     4310.46    597.11 o
 -14   4   7       66.93     1373.08    432.71 o
 -13   4   7     4933.44     5171.52    474.93 o
 -12   4   7      241.58      417.47     97.65 o
 -11   4   7     7582.03     8375.00   1101.29 o
 -10   4   7     5808.06     5284.67    293.59 o
  -9   4   7     1278.31     1502.78    129.44 o
  -8   4   7    15246.38    16739.88    655.12 o
  -7   4   7      151.43      167.14     43.40 o
  -6   4   7    21744.82    23755.72   1067.41 o
  -5   4   7     2075.27     1942.53    119.10 o
  -4   4   7    11488.62    10600.67    318.14 o
  -3   4   7     9083.40     9117.88    268.79 o
  -2   4   7     4633.67     5121.72    151.78 o
  -1   4   7    11957.82    11103.00    323.87 o
   0   4   7     3734.36     3925.63    125.46 o
   1   4   7    35158.52    36299.43   1167.24 o
   2   4   7      333.21      284.44     39.38 o
   3   4   7    22408.18    21433.15    659.33 o
   4   4   7     2858.16     3041.47    108.86 o
   5   4   7    17248.98    17359.26    504.41 o
   6   4   7    10985.64    11137.06    376.54 o
   7   4   7    10061.88    10305.62    357.30 o
   8   4   7    12320.68    12286.13    437.52 o
   9   4   7       43.66      184.29    108.01 o
  10   4   7     8246.35     8879.84    563.53 o
  11   4   7     3012.22     3785.72    534.44 o
  12   4   7     7381.94     6936.65    328.46 o
  13   4   7     4042.41     4784.37    310.47 o
  14   4   7      862.07      859.67    136.97 o
 -14   5   7     1725.49     1641.45    151.77 o
 -13   5   7      207.32      213.52     68.42 o
 -12   5   7      961.08     1136.69    129.07 o
 -11   5   7       39.06      168.53     54.74 o
 -10   5   7     3522.74     3879.30    199.61 o
  -9   5   7     2376.45     2490.73    163.34 o
  -8   5   7     3196.38     3643.75    156.98 o
  -7   5   7    11589.35    11165.54    413.57 o
  -6   5   7     1566.23     1579.49     86.57 o
  -5   5   7    20606.76    21040.86    751.19 o
  -4   5   7      563.79      459.19     51.28 o
  -3   5   7    32192.25    32809.80   1063.14 o
  -2   5   7    24980.03    24827.27    771.64 o
  -1   5   7    11760.79    11226.96    342.48 o
   0   5   7    40568.60    40962.79   1369.18 o
   1   5   7      178.74      110.58     29.75 o
   2   5   7    31568.43    31236.73   1022.71 o
   3   5   7     3515.15     3476.67    133.46 o
   4   5   7    14712.75    15153.38    426.35 o
   5   5   7    11922.03    12142.95    355.96 o
   6   5   7      411.98      515.77     65.67 o
   7   5   7     6664.31     6907.34    276.47 o
   8   5   7      135.75      153.02     54.83 o
   9   5   7    11127.25    11397.29    498.73 o
  10   5   7     4835.71     4271.77    501.41 o
  11   5   7     1184.70     1095.13    139.65 o
  12   5   7      922.57      826.81    107.34 o
  13   5   7     3046.08     2651.94    227.90 o
 -13   6   7      576.07      708.13    111.87 o
 -12   6   7      128.48      201.99     79.07 o
 -11   6   7      829.80     1071.38    153.72 o
 -10   6   7      463.84      615.80     88.69 o
  -9   6   7     1980.81     2038.43     99.97 o
  -8   6   7     5938.93     5532.10    223.47 o
  -7   6   7       20.01       39.66     19.30 o
  -6   6   7    11739.15    11710.42    870.98 o
  -5   6   7      523.09      323.10     95.38 o
  -4   6   7    20757.16    21655.24    995.58 o
  -3   6   7     2073.89     1913.93    133.03 o
  -2   6   7    23769.83    24591.75   1245.78 o
  -1   6   7    35791.50    37029.62   1142.50 o
   0   6   7      710.68      635.34     44.76 o
   1   6   7    20925.21    21673.63    633.47 o
   2   6   7     2316.30     2029.15     91.01 o
   3   6   7    14801.79    15224.53    439.62 o
   4   6   7     3359.51     3371.70    124.04 o
   5   6   7     2220.32     2413.82    141.44 o
   6   6   7     8099.16     8312.96    315.09 o
   7   6   7      120.45      120.16     50.19 o
   8   6   7     7046.28     6993.35    585.36 o
   9   6   7     1190.04     1425.26    178.64 o
  10   6   7     3509.60     4034.52    241.93 o
  11   6   7      385.49     1253.72    449.81 o
  12   6   7     1113.34     1146.64    154.20 o
  13   6   7     1508.13     1352.83    176.64 o
 -12   7   7     5572.11     5890.81    567.55 o
 -11   7   7     2894.96     2549.41    141.63 o
 -10   7   7     2241.46     2144.75    294.80 o
  -9   7   7     7856.38     6826.95   1892.71 o
  -8   7   7      858.93     2176.31   1013.72 o
  -7   7   7     4275.62     4459.04   1110.70 o
  -6   7   7     3021.53     3024.00    261.49 o
  -5   7   7     4829.31     5237.77    393.27 o
  -4   7   7     5716.46     5083.88    307.86 o
  -3   7   7     1284.36     1433.12    250.12 o
  -2   7   7      781.69      670.51     51.62 o
  -1   7   7       32.84       16.69     23.52 o
   0   7   7     2982.89     2943.02    124.10 o
   1   7   7      384.58      363.03     41.37 o
   2   7   7     2998.96     3237.53    219.07 o
   3   7   7      326.86      269.12     42.46 o
   4   7   7     5551.20     4924.70    389.35 o
   5   7   7     1718.22     2017.25    269.46 o
   6   7   7     6955.42     7029.02    309.16 o
   7   7   7     6856.76     7528.57    550.48 o
   8   7   7     1194.29     1299.08    116.69 o
   9   7   7    11042.73    11377.35    510.05 o
  10   7   7      375.76     1657.85    660.77 o
  11   7   7     5683.52     5718.04    377.73 o
  12   7   7     1944.08     2196.34    278.48 o
 -11   8   7     2891.45     2225.33    460.24 o
 -10   8   7     3563.92     3506.63    287.81 o
  -9   8   7      672.71     1821.49   1022.44 o
  -8   8   7     6179.17     3624.24   1430.61 o
  -7   8   7       38.69     2361.79    791.99 o
  -6   8   7     2681.69     3344.11    282.82 o
  -5   8   7     2770.41     4167.85    960.94 o
  -4   8   7     1540.65     2157.18    493.54 o
  -3   8   7     3406.82     4147.46   1084.34 o
  -2   8   7      982.81      905.24     90.96 o
  -1   8   7     1377.52     1373.22     72.67 o
   0   8   7      268.54      317.53     60.22 o
   1   8   7     2136.15     2364.69    259.55 o
   2   8   7      163.93      195.09     55.78 o
   3   8   7     1974.74     2249.98    162.63 o
   4   8   7      166.89      226.47     58.08 o
   5   8   7     3785.79     3948.29    181.27 o
   6   8   7     2706.14     3052.33    274.15 o
   7   8   7     4625.70     5357.42    437.72 o
   8   8   7     5801.51     5770.82    283.07 o
   9   8   7      378.99      873.04    290.91 o
  10   8   7     4820.79     4784.01    291.66 o
  11   8   7      352.74      486.43    112.02 o
 -10   9   7      223.47     1504.34    299.16 o
  -9   9   7       81.80     1061.51    232.46 o
  -8   9   7      329.23     6054.93   1154.49 o
  -7   9   7     1226.62     1193.96    263.09 o
  -6   9   7      220.36     8907.78    617.08 o
  -5   9   7     1075.30     2348.44    289.71 o
  -4   9   7      325.72     5295.08    409.97 o
  -3   9   7     1865.25     2376.99    412.39 o
  -2   9   7     1357.07     1260.98    161.95 o
  -1   9   7     1696.58     1551.22    104.16 o
   0   9   7     8766.66     8528.51    245.52 o
   1   9   7      309.22      291.40     70.82 o
   2   9   7     1480.93     1824.47    240.19 o
   3   9   7      727.58      854.49     84.20 o
   4   9   7     1035.66     1003.61    107.06 o
   5   9   7     2262.10     2204.48    134.81 o
   6   9   7       28.89       52.85     51.82 o
   7   9   7      903.80     1109.00    129.90 o
   8   9   7      115.01      131.77     73.00 o
   9   9   7      204.38      235.44     69.69 o
  10   9   7       59.55       69.14     75.69 o
  -9  10   7       21.07     3008.81    522.55 o
  -8  10   7      413.33      413.02    130.84 o
  -7  10   7     1177.73     3807.06    825.17 o
  -6  10   7      122.58     1329.60    465.46 o
  -5  10   7      125.79     1709.39    614.39 o
  -4  10   7      883.05     4257.76   1152.04 o
  -3  10   7       95.29      230.87    149.06 o
  -2  10   7      273.26     3449.16   1255.42 o
  -1  10   7     1643.54     1751.70    252.54 o
   0  10   7      109.86      213.99    137.77 o
   1  10   7     1703.81     1668.91     90.51 o
   2  10   7      308.93      258.63     53.55 o
   3  10   7      317.64      571.08    119.19 o
   4  10   7     2073.48     2813.83    489.77 o
   5  10   7       12.28       23.70     36.83 o
   6  10   7      400.67      296.27    149.76 o
   7  10   7      347.41      405.26    112.55 o
   8  10   7        0.77       13.53     40.19 o
   9  10   7       52.08      931.21    794.05 o
  -7  11   7       70.42     1059.64    258.71 o
  -6  11   7      116.36      671.88    212.31 o
  -5  11   7       37.03     1126.82    600.32 o
  -4  11   7      102.54       67.00     72.29 o
  -3  11   7      476.39     1061.19    344.09 o
  -2  11   7      227.37      560.67    318.53 o
  -1  11   7      342.10      495.38    123.61 o
   0  11   7      457.61      501.94     75.34 o
   1  11   7      366.41      525.48    166.99 o
   2  11   7       13.55       56.92     38.62 o
   3  11   7      283.86     1220.74    319.94 o
   4  11   7      345.94      592.30     84.86 o
   5  11   7      191.82      225.18     58.13 o
   6  11   7       63.20       51.74     41.60 o
   7  11   7        4.31     2666.00    301.73 o
  -5  12   7      883.99     2270.12    724.88 o
  -4  12   7     1948.55     2132.99    203.97 o
  -3  12   7       53.62      532.52    170.99 o
  -2  12   7     1058.99     2811.74    817.70 o
  -1  12   7     1441.41     1736.15    300.43 o
   0  12   7      145.57      386.52    332.46 o
   1  12   7     3363.52     3307.07    230.63 o
   2  12   7      407.27      534.84     94.01 o
   3  12   7      821.62      813.80    114.61 o
   4  12   7     1528.63     3043.65    813.75 o
   5  12   7      285.07      644.42    190.72 o
 -15   0   8     3374.37     3385.57    356.68 o
 -14   0   8     3109.56     2784.61    318.48 o
 -13   0   8     5415.09     5682.99    472.43 o
 -12   0   8    14869.64    14439.02    714.32 o
 -11   0   8      393.46      769.17    250.60 o
 -10   0   8    15930.46    14782.77    972.44 o
  -9   0   8     6628.28     7485.93    437.69 o
  -8   0   8    12350.99    12265.48   1034.23 o
  -7   0   8    23855.54    23821.54   1859.91 o
  -6   0   8     1067.42     1177.83    223.94 o
  -5   0   8    70938.24    72227.41   4282.43 o
  -4   0   8     5159.09     4755.39    242.97 o
  -3   0   8    12676.46    12068.53    590.33 o
  -2   0   8     6736.17     7032.24    321.61 o
  -1   0   8     4709.18     3865.63    171.04 o
   0   0   8     5682.75     5728.99    267.54 o
   1   0   8      961.68     1068.46    120.86 o
   2   0   8     8710.19     7840.17    366.36 o
   3   0   8    12686.11    12750.50    598.14 o
   4   0   8     2000.51     1904.09    135.56 o
   5   0   8     3226.83     3349.09    241.15 o
   6   0   8    35161.04    37286.88   2099.04 o
   7   0   8     1422.87     1537.67    105.72 o
   8   0   8     7035.44     6051.08    285.87 o
   9   0   8     7913.06     8581.93    374.04 o
  10   0   8     6423.66     6843.97    346.95 o
  11   0   8    11096.83    10773.71    514.33 o
  12   0   8      105.49       89.66    147.24 o
  13   0   8     8975.18     7703.77    699.57 o
  14   0   8      531.78      307.33    166.72 o
 -15   1   8     2523.99     2342.12    167.46 o
 -14   1   8     2832.25     2679.61    190.98 o
 -13   1   8     5269.43     5184.57    224.40 o
 -12   1   8      410.54      676.12    157.11 o
 -11   1   8     8419.95     8003.50    534.21 o
 -10   1   8     3406.47     3635.00    276.36 o
  -9   1   8     5830.36     5930.82    283.20 o
  -8   1   8     4851.80     5121.29    300.99 o
  -7   1   8     7204.29     6967.66    435.92 o
  -6   1   8    27277.93    27559.37   1493.68 o
  -5   1   8     2390.45     2180.40    104.00 o
  -4   1   8    58478.19    56693.09   2281.33 o
  -3   1   8     7475.20     6838.07    237.75 o
  -2   1   8    26672.56    25848.70    896.86 o
  -1   1   8    19088.98    18376.68    612.20 o
   0   1   8    19385.38    19045.08    652.66 o
   1   1   8    19769.05    18899.73    643.83 o
   2   1   8    22912.16    24176.65    837.28 o
   3   1   8    27713.80    27908.38    957.37 o
   4   1   8      458.08      598.36     68.37 o
   5   1   8     9975.28    10175.85    395.78 o
   6   1   8     4669.36     4629.10    267.92 o
   7   1   8     2044.37     2333.64    154.72 o
   8   1   8      314.50      429.24    105.37 o
   9   1   8     1828.82     1884.23    130.67 o
  10   1   8     4960.22     4931.29    216.52 o
  11   1   8      204.90      264.10     67.51 o
  12   1   8    10148.75     9242.34    483.51 o
  13   1   8     1544.31      951.02    147.32 o
  14   1   8     2193.26     1940.02    228.13 o
 -14   2   8     1728.62     1731.56    141.96 o
 -13   2   8      124.32      315.30    147.93 o
 -12   2   8     1194.73     1150.82    122.02 o
 -11   2   8     1221.24      917.51    315.23 o
 -10   2   8      423.46     2147.88    376.01 o
  -9   2   8      332.04      260.12     76.43 o
  -8   2   8     4653.35     4597.99    247.75 o
  -7   2   8      102.32       80.34     46.52 o
  -6   2   8     8641.07     8034.08    332.71 o
  -5   2   8    15322.51    14996.88    465.32 o
  -4   2   8    14904.00    14516.72    511.37 o
  -3   2   8    64227.29    65673.52   2688.08 o
  -2   2   8     4010.72     3426.56    133.39 o
  -1   2   8    14325.89    13667.41    445.72 o
   0   2   8     5487.68     5411.49    204.42 o
   1   2   8    30575.61    32549.95   1163.41 o
   2   2   8   111436.64   119030.75   5486.25 o
   3   2   8      138.38      158.31     46.08 o
   4   2   8    46651.35    47192.95   1839.70 o
   5   2   8    15225.12    15351.18    544.68 o
   6   2   8    11918.94    12236.02    395.58 o
   7   2   8     8193.75     8414.89    705.07 o
   8   2   8      884.86      737.55     76.64 o
   9   2   8     6633.85     6751.53    264.28 o
  10   2   8      233.27      788.69    115.79 o
  11   2   8     2952.72     2542.99    152.57 o
  12   2   8       68.58      606.06    198.89 o
  13   2   8     2021.02     1736.13    207.63 o
  14   2   8      253.26      326.73    160.32 o
 -14   3   8      181.13      154.34    104.92 o
 -13   3   8     2222.64     2153.96    170.62 o
 -12   3   8      823.05     3116.74    896.76 o
 -11   3   8     2956.64     5073.15   1052.58 o
 -10   3   8      775.07     1951.33    484.51 o
  -9   3   8     3731.83     3943.26    377.42 o
  -8   3   8       53.87        7.37     41.37 o
  -7   3   8     6406.24     6493.44    305.72 o
  -6   3   8     2915.34     3006.64    179.82 o
  -5   3   8      255.78      204.18     39.38 o
  -4   3   8     7644.54     7555.26    234.53 o
  -3   3   8     4680.78     4734.55    165.13 o
  -2   3   8     2180.64     1865.02     76.83 o
  -1   3   8     1735.44     2038.01     85.69 o
   0   3   8     2151.37     2411.76     97.83 o
   1   3   8    23557.99    22728.65    693.88 o
   2   3   8     1162.32      953.89     73.68 o
   3   3   8    36632.29    38940.70   1292.08 o
   4   3   8      521.63      416.45     41.92 o
   5   3   8    13335.90    12964.23    402.55 o
   6   3   8     9139.84     9449.38    644.38 o
   7   3   8     4353.86     4374.73    180.29 o
   8   3   8     7671.47    11063.78   1852.26 o
   9   3   8     1267.20     1341.49    120.83 o
  10   3   8     2942.91     4103.16    484.59 o
  11   3   8        1.91     3787.61   1156.69 o
  12   3   8     1788.69     2141.70    368.25 o
  13   3   8       75.86     3811.47    793.77 o
  14   3   8      653.64      431.06    120.83 o
 -14   4   8      388.77      385.85     93.37 o
 -13   4   8      749.43      616.95    229.22 o
 -12   4   8     2331.30     2461.03    191.49 o
 -11   4   8      594.20      882.26    133.24 o
 -10   4   8     5678.41     5325.17    299.26 o
  -9   4   8     2578.83     3125.13    245.08 o
  -8   4   8     1825.90     2883.48   1016.49 o
  -7   4   8     4789.86     5134.56    266.18 o
  -6   4   8     1710.52     1750.91    139.11 o
  -5   4   8     1120.55      967.24     83.50 o
  -4   4   8      478.04      428.69     59.04 o
  -3   4   8        5.77       44.18     24.69 o
  -2   4   8     4548.30     4304.43    140.18 o
  -1   4   8        2.40       10.75     18.63 o
   0   4   8     2004.94     2202.24     91.07 o
   1   4   8      185.33      146.66     41.43 o
   2   4   8       24.00       22.55     23.97 o
   3   4   8     8196.53     8550.04    265.06 o
   4   4   8       28.11       22.93     20.20 o
   5   4   8      191.34      161.93     38.02 o
   6   4   8      631.40      693.91     47.96 o
   7   4   8      251.74      326.62     70.24 o
   8   4   8     8902.09     8766.12    293.43 o
   9   4   8      345.76      435.67    106.31 o
  10   4   8     3078.80     3209.55    259.99 o
  11   4   8     4925.80     5129.96    705.31 o
  12   4   8        2.62      277.64    216.94 o
  13   4   8     1719.97     1686.02    191.22 o
  14   4   8      363.73     2511.67    551.34 o
 -13   5   8      152.36       70.57     62.98 o
 -12   5   8        3.28      559.97    199.93 o
 -11   5   8      310.28      218.12     65.79 o
 -10   5   8      231.11      261.43     69.28 o
  -9   5   8      750.24     1178.69    396.27 o
  -8   5   8      471.49      424.54     62.22 o
  -7   5   8      188.39      145.92     47.09 o
  -6   5   8     1171.65     1226.41    212.41 o
  -5   5   8      515.12      528.25     72.53 o
  -4   5   8     1484.55     1400.00     69.70 o
  -3   5   8     1562.24     1501.79     75.49 o
  -2   5   8      635.97      704.29     52.15 o
  -1   5   8     2602.76     2913.15    125.27 o
   0   5   8      389.72      443.80     45.21 o
   1   5   8     2136.32     2009.12     87.61 o
   2   5   8      533.84      522.63     55.17 o
   3   5   8      106.26      117.24     33.97 o
   4   5   8     2262.32     2125.84     98.17 o
   5   5   8      312.02      362.21     48.74 o
   6   5   8      540.16      504.80     65.15 o
   7   5   8     1234.49     1170.25    141.00 o
   8   5   8      168.71     1283.91    529.75 o
   9   5   8      263.82    11273.83    589.48 o
  10   5   8       39.77      326.32    133.70 o
  11   5   8        2.38       22.75     40.06 o
  12   5   8      111.79      153.09     77.65 o
  13   5   8       69.45      856.66    356.29 o
 -13   6   8      194.11      142.57     76.15 o
 -12   6   8     1209.92     1119.75    131.58 o
 -11   6   8       64.47      472.05    178.08 o
 -10   6   8     1052.92     1121.57     88.87 o
  -9   6   8      225.29      246.96     45.15 o
  -8   6   8     1245.38     1056.83     98.80 o
  -7   6   8     1510.63     1451.74     76.75 o
  -6   6   8      153.04      120.51     23.49 o
  -5   6   8      610.35      548.42    152.14 o
  -4   6   8     1505.11     1294.33     65.81 o
  -3   6   8     1182.19     1231.86    118.27 o
  -2   6   8     1008.44      852.86     65.60 o
  -1   6   8     6159.84     5877.08    208.45 o
   0   6   8      417.47      436.99     54.30 o
   1   6   8      690.10      547.40     57.95 o
   2   6   8      600.98      527.81     56.83 o
   3   6   8      969.00      926.04     74.35 o
   4   6   8     1200.98     1505.19    229.15 o
   5   6   8      886.94      906.96     84.17 o
   6   6   8      635.52      791.52    128.22 o
   7   6   8        5.67       22.89     55.45 o
   8   6   8      506.50     2675.32    941.07 o
   9   6   8      890.40      913.46    122.20 o
  10   6   8      749.67     2944.11   1242.34 o
  11   6   8     1814.66     1628.81    147.54 o
  12   6   8       31.55     1424.91    666.20 o
  13   6   8      550.62      506.02    115.91 o
 -12   7   8      251.75     4449.93    974.24 o
 -11   7   8     2098.94     2231.74    394.46 o
 -10   7   8      385.08      395.16     54.43 o
  -9   7   8     1861.28     8225.20    743.06 o
  -8   7   8     2475.36     2485.12    389.76 o
  -7   7   8     1476.79     4043.76    370.36 o
  -6   7   8     3224.14     4224.55   1111.16 o
  -5   7   8       32.11     4653.83    377.04 o
  -4   7   8     1451.59     1533.84    198.91 o
  -3   7   8      736.24      845.90    239.75 o
  -2   7   8      278.49      316.38     43.52 o
  -1   7   8      869.54      883.28     57.79 o
   0   7   8      210.04      228.46     48.94 o
   1   7   8      241.83      296.80     42.45 o
   2   7   8      270.06      192.22     67.88 o
   3   7   8     1539.47     1967.51    177.62 o
   4   7   8       42.24       51.91     34.74 o
   5   7   8     1859.26     2220.98    249.74 o
   6   7   8      345.01      336.69     86.04 o
   7   7   8     2638.80     2475.91    278.07 o
   8   7   8      575.23      628.97    127.98 o
   9   7   8     1474.03     1623.65    196.41 o
  10   7   8     2682.81     3483.05    648.19 o
  11   7   8      741.22      772.56    128.69 o
  12   7   8     2125.51     2303.79    210.09 o
 -11   8   8        0.13     2603.37    361.68 o
 -10   8   8      965.38     4872.14    978.74 o
  -9   8   8       75.78      436.47    440.13 o
  -8   8   8     2708.20     7702.77    735.11 o
  -7   8   8     3908.48     3564.76    370.89 o
  -6   8   8     4359.60     4005.01    886.77 o
  -5   8   8     1652.33     1955.49    447.21 o
  -4   8   8     4576.58     4661.05    557.81 o
  -3   8   8     9480.01    11174.30    774.15 o
  -2   8   8     2212.43     2391.01    118.41 o
  -1   8   8     7656.78     7638.79    265.26 o
   0   8   8     1734.76     1754.99    104.85 o
   1   8   8     3327.91     3719.19    268.37 o
   2   8   8    10726.79    10916.94    362.40 o
   3   8   8       82.64      284.04    116.78 o
   4   8   8     9209.71     9542.83    361.73 o
   5   8   8     2360.31     4135.68   1234.94 o
   6   8   8     2716.60     2774.49    178.67 o
   7   8   8     2204.99     2825.05    437.97 o
   8   8   8       36.17       78.36     59.56 o
   9   8   8     1227.41     2128.58    583.05 o
  10   8   8        4.91       57.74     50.96 o
  11   8   8      474.30      952.68    267.43 o
 -10   9   8      118.77      186.84    117.60 o
  -9   9   8      643.64      666.01    168.84 o
  -8   9   8       26.18       11.09     79.83 o
  -7   9   8     3234.91     3277.16    895.69 o
  -6   9   8     2692.59     2652.56    284.69 o
  -5   9   8     4399.72     4880.65    420.59 o
  -4   9   8     5918.37     6029.93    449.29 o
  -3   9   8      625.10     1235.66    410.51 o
  -2   9   8    13719.33    13225.84    541.97 o
  -1   9   8     1370.83     1761.71    184.71 o
   0   9   8     9932.53     9688.45    330.83 o
   1   9   8    10341.61    10108.03    337.15 o
   2   9   8      308.67      420.64     67.10 o
   3   9   8    14328.61    14473.83    483.59 o
   4   9   8      886.06      942.99    252.08 o
   5   9   8     9662.71     9152.49    366.71 o
   6   9   8     4291.82     4270.92    359.26 o
   7   9   8      876.79     1098.61    126.35 o
   8   9   8     3465.51     3440.10    221.06 o
   9   9   8        0.73      105.61     99.08 o
  10   9   8     1659.14     1600.15    150.07 o
  -9  10   8     1340.38      864.35    202.31 o
  -8  10   8     2124.21     2063.83    278.92 o
  -7  10   8     4221.37     4039.74    655.27 o
  -6  10   8      217.01      211.14    105.38 o
  -5  10   8     6623.44     6487.26    404.98 o
  -4  10   8      585.44      819.68    152.73 o
  -3  10   8     5133.55     5147.36    266.82 o
  -2  10   8     3020.26     2792.18    213.84 o
  -1  10   8     3685.38     3742.18    139.65 o
   0  10   8     1850.82     1988.61    100.47 o
   1  10   8     3986.18     4251.07    226.74 o
   2  10   8     3873.84     3800.62    173.31 o
   3  10   8      998.96     1063.35    101.69 o
   4  10   8     3720.04     3697.99    169.44 o
   5  10   8        2.76       -0.81     19.67 o
   6  10   8     2437.70     2520.12    154.88 o
   7  10   8      906.83      820.16     92.22 o
   8  10   8     1162.23     1238.11    126.94 o
   9  10   8     1752.41     1618.32    193.47 o
  -7  11   8      529.18      141.20    103.51 o
  -6  11   8     4481.08     3978.62    259.40 o
  -5  11   8       69.44       95.19     62.20 o
  -4  11   8     3443.22     2910.75    724.82 o
  -3  11   8     1220.32     1162.11    160.42 o
  -2  11   8     2302.12     2323.39    192.97 o
  -1  11   8     1892.91     2020.10    205.85 o
   0  11   8     1080.90     1163.73     76.53 o
   1  11   8     1734.87     1819.29    105.71 o
   2  11   8      206.64      497.63    121.96 o
   3  11   8     2112.10     2056.36    122.65 o
   4  11   8      581.85      673.37     84.24 o
   5  11   8     2620.37     2537.66    167.77 o
   6  11   8        3.42       -4.03     33.51 o
   7  11   8     3020.29     2662.25    379.04 o
  -5  12   8     1605.65     2028.01    285.85 o
  -4  12   8      136.64     1128.34    613.64 o
  -3  12   8     3099.86     2967.29    256.84 o
  -2  12   8      236.04      230.45     84.03 o
  -1  12   8     2745.49     2927.22    239.02 o
   0  12   8     1496.93     1478.77    167.25 o
   1  12   8      688.94      713.40    132.80 o
   2  12   8     3696.53     3686.93    195.61 o
   3  12   8      311.13      699.45    110.18 o
   4  12   8     3209.09     3134.62    207.51 o
 -14   1   9      758.42     1813.84    580.72 o
 -13   1   9      507.66      661.28    115.07 o
 -12   1   9        7.64      140.84     73.87 o
 -11   1   9      664.91      752.17    152.09 o
 -10   1   9      543.28     2794.82   1714.60 o
  -9   1   9       24.30       40.88     51.38 o
  -8   1   9      748.14     1520.93    621.60 o
  -7   1   9     1852.87     1471.99    194.47 o
  -6   1   9      999.33     1946.02    495.89 o
  -5   1   9      818.95      725.86     80.35 o
  -4   1   9     6681.30     6509.46    249.27 o
  -3   1   9        6.53       12.45     27.43 o
  -2   1   9     6947.64     6949.36    263.59 o
  -1   1   9     4802.41     4613.80    175.82 o
   0   1   9     2046.69     2151.80    124.58 o
   1   1   9    28413.86    29933.01   1102.99 o
   2   1   9    10767.48    10664.74    404.62 o
   3   1   9     3207.64     3347.62    143.52 o
   4   1   9    14984.02    15419.03    537.00 o
   5   1   9       17.68      132.88     82.28 o
   6   1   9     5325.84     5450.69    240.09 o
   7   1   9     4420.74     4777.04    550.00 o
   8   1   9     1137.03     1146.37     64.94 o
   9   1   9     1678.08     1658.23    276.61 o
  10   1   9        8.00       12.04     31.83 o
  11   1   9      428.21     3734.18    808.68 o
  12   1   9      189.88     2896.97    672.51 o
  13   1   9      280.04      942.62    373.14 o
  14   1   9       90.18     2768.58    508.76 o
 -14   2   9      339.67     1077.57    258.58 o
 -13   2   9      167.22      162.74     66.30 o
 -12   2   9      448.56      979.78    189.00 o
 -11   2   9     2205.41     2337.01    213.87 o
 -10   2   9      893.67     1308.08    234.50 o
  -9   2   9     3254.37     3425.13    223.60 o
  -8   2   9       33.15       86.10     76.59 o
  -7   2   9     2317.05     2611.03    202.78 o
  -6   2   9      868.14      770.14     77.01 o
  -5   2   9     3059.89     2967.58    137.32 o
  -4   2   9      629.11      660.53     69.96 o
  -3   2   9     1611.79     1641.87     90.19 o
  -2   2   9     6389.59     6392.68    230.60 o
  -1   2   9      159.63      159.91     41.80 o
   0   2   9    23173.58    23131.86    810.32 o
   1   2   9    33640.52    35553.99   1336.40 o
   2   2   9     2814.71     2342.31    109.38 o
   3   2   9     8142.90     8306.46    284.89 o
   4   2   9     6881.77     7015.47    286.21 o
   5   2   9     8023.92     8173.08    323.61 o
   6   2   9      335.50      252.66     80.46 o
   7   2   9     8143.24     8365.21    294.75 o
   8   2   9     2016.32     1960.05    145.94 o
   9   2   9     2088.03     2025.67    125.70 o
  10   2   9     1836.10     1858.52    240.17 o
  11   2   9      145.40      133.84     76.42 o
  12   2   9     1004.49     1063.13    107.23 o
  13   2   9       14.26     1558.48    347.59 o
  14   2   9      342.20      206.05     51.55 o
 -14   3   9        3.20       57.17     55.65 o
 -13   3   9     4714.53     4748.64    243.45 o
 -12   3   9      751.59      874.95    128.47 o
 -11   3   9     3562.92     5656.59    559.52 o
 -10   3   9    13546.40    13501.58    599.32 o
  -9   3   9      261.68      160.24     82.77 o
  -8   3   9    18322.94    18076.41    836.13 o
  -7   3   9    17484.25    17925.38    855.26 o
  -6   3   9     8810.31     9200.96    349.24 o
  -5   3   9    12617.79    11821.71    370.63 o
  -4   3   9        2.73        6.38     19.24 o
  -3   3   9     6999.42     6657.12    216.37 o
  -2   3   9      869.76      895.22     64.88 o
  -1   3   9    12998.77    12530.77    609.67 o
   0   3   9     2703.98     2616.08    108.14 o
   1   3   9      748.65      589.30    114.50 o
   2   3   9     6207.76     6789.47    251.29 o
   3   3   9     2494.94     2676.84    138.10 o
   4   3   9       14.40       39.25     28.60 o
   5   3   9     2809.33     2980.49    290.87 o
   6   3   9     5640.47     5464.92    168.68 o
   7   3   9      480.31      458.50     79.76 o
   8   3   9    12754.96    12909.33    503.11 o
   9   3   9      554.97     7085.42    373.83 o
  10   3   9     2560.83     2340.24    145.34 o
  11   3   9     5478.56     5740.77    295.78 o
  12   3   9     1058.85     1034.16    112.96 o
  13   3   9     5052.44     4810.28    375.59 o
  14   3   9       47.30      234.45    103.38 o
 -14   4   9     3281.88     3045.76    206.89 o
 -13   4   9     1189.92     1474.53    173.71 o
 -12   4   9     2797.77     3218.87    481.87 o
 -11   4   9     3905.41     3979.05    361.61 o
 -10   4   9     1056.85     1579.00    324.63 o
  -9   4   9    15971.87    16423.66    698.95 o
  -8   4   9       93.57       44.49     58.78 o
  -7   4   9     8443.43     9389.07    509.57 o
  -6   4   9     6982.48     7001.26    325.80 o
  -5   4   9     8819.85     8649.66    280.17 o
  -4   4   9     7235.78     6967.27    223.35 o
  -3   4   9       13.23        6.74     19.84 o
  -2   4   9    18166.22    17993.39    563.27 o
  -1   4   9      557.58      704.73     55.73 o
   0   4   9     9008.24     9996.89    288.36 o
   1   4   9     7375.88     7399.48    234.73 o
   2   4   9     6079.54     5697.73    180.08 o
   3   4   9     4623.63     4726.42    163.24 o
   4   4   9     2139.01     2226.18    104.93 o
   5   4   9     3982.61     3961.59    158.41 o
   6   4   9       73.62       87.73     22.27 o
   7   4   9     6521.31     7099.86    564.91 o
   8   4   9       66.17       81.90     48.80 o
   9   4   9     8302.79     8793.15    433.31 o
  10   4   9    10281.84     9999.52    403.36 o
  11   4   9     1853.00     1637.83    144.07 o
  12   4   9     4633.61     5011.81    669.05 o
  13   4   9      486.36      546.05    132.68 o
 -13   5   9      336.97      357.29    125.41 o
 -12   5   9     1413.54     1181.84    193.68 o
 -11   5   9      557.30      577.77     92.36 o
 -10   5   9     4098.14     3940.88    212.95 o
  -9   5   9       56.43      374.37    152.98 o
  -8   5   9     5542.30     5475.49    240.00 o
  -7   5   9      251.71      350.47     95.00 o
  -6   5   9     2821.59     3127.64    177.26 o
  -5   5   9      142.21      163.09     54.42 o
  -4   5   9     8525.70     8307.89    257.30 o
  -3   5   9     2693.62     2971.42    114.80 o
  -2   5   9     5613.59     5508.55    173.32 o
  -1   5   9    29440.53    29207.87    958.14 o
   0   5   9      384.17      489.02     58.10 o
   1   5   9    30931.03    30987.89    955.01 o
   2   5   9     7212.27     6904.31    225.45 o
   3   5   9     9321.24     9062.28    289.94 o
   4   5   9    15287.42    14745.65    449.72 o
   5   5   9      419.24      443.97     49.13 o
   6   5   9    17897.99    17634.02    544.37 o
   7   5   9     4079.72     4314.87    190.43 o
   8   5   9     5799.39     6282.26    409.24 o
   9   5   9    11743.54    11601.80    445.75 o
  10   5   9      590.38      522.55     95.82 o
  11   5   9     3878.93     4294.32    379.54 o
  12   5   9       92.76      106.99     94.66 o
  13   5   9     1858.75     1729.19    158.54 o
 -13   6   9     1105.11      960.84    103.26 o
 -12   6   9      435.87      697.80    135.08 o
 -11   6   9     2153.63     2373.16    149.22 o
 -10   6   9       15.81      409.52    238.85 o
  -9   6   9     3926.57     4003.03    201.27 o
  -8   6   9      714.45      653.32     59.19 o
  -7   6   9     5383.16     5417.31    265.73 o
  -6   6   9     3387.13     3393.84    168.68 o
  -5   6   9     5907.94     5752.10    247.81 o
  -4   6   9     3357.85     3277.30    109.53 o
  -3   6   9     8015.95     7737.10    249.53 o
  -2   6   9    18048.75    17847.95    576.60 o
  -1   6   9     1031.60     1031.33     66.93 o
   0   6   9    26200.64    26303.34    876.67 o
   1   6   9     2408.35     2258.98    104.04 o
   2   6   9    12447.29    12144.19    395.95 o
   3   6   9     5619.37     5759.97    211.64 o
   4   6   9     3712.03     3725.70    151.26 o
   5   6   9    15117.41    15247.79    490.44 o
   6   6   9      724.34      988.95    111.37 o
   7   6   9    10375.64    10548.33    472.52 o
   8   6   9     3735.16     3587.44    171.77 o
   9   6   9     4434.99     5647.05    967.67 o
  10   6   9     4544.17     4550.48    265.99 o
  11   6   9       15.51      509.49    300.53 o
  12   6   9     2424.85     2999.72    229.67 o
 -12   7   9     2112.36     3773.29   1710.33 o
 -11   7   9     2165.42     4948.84   1434.40 o
 -10   7   9     6047.73     5707.47    490.40 o
  -9   7   9       85.44       46.86     21.57 o
  -8   7   9    11311.20    12832.34   1041.87 o
  -7   7   9     1636.51     2234.82    372.66 o
  -6   7   9     3262.06     3383.97    282.82 o
  -5   7   9    10811.76    10487.77    667.50 o
  -4   7   9      901.30     1302.10    445.92 o
  -3   7   9    15832.65    18803.80   2160.82 o
  -2   7   9      822.18      881.57     76.77 o
  -1   7   9     1654.65     1753.72     96.36 o
   0   7   9     8021.79     8114.61    244.68 o
   1   7   9     1286.67     1317.17     83.95 o
   2   7   9     5240.91     5284.02    203.88 o
   3   7   9     1293.94     1228.75     89.04 o
   4   7   9     6893.47     7397.65    256.67 o
   5   7   9      607.41     1009.29    206.90 o
   6   7   9     3683.53     3578.79    152.60 o
   7   7   9      106.49      113.56     63.97 o
   8   7   9     6404.95     6540.45    478.82 o
   9   7   9      883.62     1687.65    436.73 o
  10   7   9     2686.48     2712.41    194.26 o
  11   7   9     1517.13     2473.58    492.50 o
  12   7   9      854.68      815.22    139.28 o
 -11   8   9     2271.27     1770.08    232.88 o
 -10   8   9      338.25     1434.57    290.15 o
  -9   8   9     8386.15     7521.02    737.87 o
  -8   8   9      713.10     2258.82    596.61 o
  -7   8   9     5518.70     6603.44   1247.92 o
  -6   8   9     4950.57     7973.44    701.28 o
  -5   8   9      355.95     1427.23    445.32 o
  -4   8   9    10070.16    12019.67   1371.00 o
  -3   8   9      245.09     9500.48    627.92 o
  -2   8   9     2206.56     2060.93    205.58 o
  -1   8   9     2187.14     2210.37    121.22 o
   0   8   9      623.95      527.93    131.11 o
   1   8   9     2713.28     2584.99    130.40 o
   2   8   9      440.99      495.78     74.03 o
   3   8   9      711.21      863.78    125.73 o
   4   8   9      397.34      784.06    267.79 o
   5   8   9     5297.55     6112.07    710.20 o
   6   8   9      130.96      103.29     59.09 o
   7   8   9     2402.65     2187.26    158.18 o
   8   8   9       79.76      310.46    190.03 o
   9   8   9     2343.69     2532.56    193.53 o
  10   8   9      359.85      488.54    105.09 o
  11   8   9     1043.01     1163.38    149.33 o
 -10   9   9      270.15      135.09    136.90 o
  -9   9   9      272.06      996.54    270.74 o
  -8   9   9      111.78       37.35     95.89 o
  -7   9   9      346.52     2315.37    458.99 o
  -6   9   9      895.68     2748.01    638.49 o
  -5   9   9      376.14     3827.42   1065.36 o
  -4   9   9      523.00     4922.57   1338.35 o
  -3   9   9     1026.89      883.84    134.68 o
  -2   9   9       18.94      128.21    105.97 o
  -1   9   9     4033.53     3962.99    166.48 o
   0   9   9        5.17       21.19     35.82 o
   1   9   9     3501.96     3232.10    255.62 o
   2   9   9     1127.05     1226.25    194.78 o
   3   9   9      159.17      190.09     54.58 o
   4   9   9     1210.10     1436.14    154.02 o
   5   9   9        7.77       24.38     52.44 o
   6   9   9     2527.77     2699.33    204.24 o
   7   9   9      859.34      863.55    123.81 o
   8   9   9       53.05      105.29     74.07 o
   9   9   9      471.22     2738.77    825.49 o
  10   9   9        0.30      567.54    284.63 o
  -9  10   9      196.84     1197.29    533.32 o
  -8  10   9       59.60     1840.45    345.86 o
  -7  10   9       76.36     2966.83   1257.32 o
  -6  10   9      477.87      310.70    148.38 o
  -5  10   9        0.71     6543.88    554.89 o
  -4  10   9       99.38      259.75    129.05 o
  -3  10   9      299.61     1229.88    675.49 o
  -2  10   9       13.79       18.79     46.98 o
  -1  10   9      477.52      555.62     49.82 o
   0  10   9      593.05      697.74     61.86 o
   1  10   9        2.52        3.82     36.40 o
   2  10   9     1405.19     1241.07    114.71 o
   3  10   9      505.00      877.97    173.61 o
   4  10   9      154.00      138.01     50.68 o
   5  10   9     2477.95     2525.96    186.29 o
   6  10   9      226.76      871.95    376.53 o
   7  10   9      254.59      254.80     77.34 o
   8  10   9      744.54      696.24     98.96 o
  -7  11   9      144.24      211.81    143.08 o
  -6  11   9      221.82     3205.66   1263.81 o
  -5  11   9       44.60       -4.18     57.82 o
  -4  11   9       92.00     2465.04    980.55 o
  -3  11   9        6.35       12.27     69.71 o
  -2  11   9       82.16     2008.08    518.56 o
  -1  11   9      944.34     1974.30    520.87 o
   0  11   9       75.35      404.84    217.93 o
   1  11   9     1001.36     1083.95     84.14 o
   2  11   9     1211.15     1117.74    140.76 o
   3  11   9       23.24       31.39     43.66 o
   4  11   9      337.13      347.00     79.28 o
   5  11   9      224.46      217.81     72.48 o
   6  11   9      123.91      413.68    229.72 o
   7  11   9       96.32      666.11    285.81 o
  -4  12   9      123.97       98.06     92.49 o
  -3  12   9      910.76     1618.22    578.91 o
  -2  12   9      397.21      549.56    160.62 o
  -1  12   9      499.33     1736.62    646.96 o
   0  12   9     2623.36     3285.87    376.28 o
   1  12   9      107.60      538.99    484.84 o
   2  12   9     1248.78     2059.37    508.36 o
   3  12   9      817.28      989.12    238.92 o
   4  12   9      315.24      610.24    131.45 o
 -14   0  10      500.26      596.89    214.02 o
 -13   0  10     4366.90     4926.53    790.90 o
 -12   0  10      597.17      361.96    104.22 o
 -11   0  10    16111.34    16593.73   1086.21 o
 -10   0  10     8431.82     9082.99    568.37 o
  -9   0  10     3711.60     4013.85    528.23 o
  -8   0  10    28156.19    28582.42   2420.62 o
  -7   0  10     1958.53     2020.60    329.93 o
  -6   0  10    40764.02    39840.87   2279.88 o
  -5   0  10     9946.11    10073.05    473.55 o
  -4   0  10    25124.84    24492.03   1242.23 o
  -3   0  10    46194.16    49029.89   2766.82 o
  -2   0  10      848.52      664.23    117.23 o
  -1   0  10    26149.94    25093.86   1243.43 o
   0   0  10       49.06      115.82     51.90 o
   1   0  10    49107.96    49745.89   2740.13 o
   2   0  10     9350.87     9720.10    526.42 o
   3   0  10     4803.17     4854.60    266.89 o
   4   0  10     4599.41     4806.46    272.62 o
   5   0  10     3464.89     3188.66    207.45 o
   6   0  10     4437.20     4677.95    284.70 o
   7   0  10      446.45      487.39     84.00 o
   8   0  10     8625.60     8498.19    413.56 o
   9   0  10      362.55      391.44     72.26 o
  10   0  10    10949.00    10432.22    486.11 o
  11   0  10      508.81      744.17     96.45 o
  12   0  10    12119.16     7559.80   2058.84 o
  13   0  10     5431.17     4125.33    528.61 o
  14   0  10     1851.33     1225.28    353.12 o
 -14   1  10     3319.07     3257.17    174.15 o
 -13   1  10       88.73      219.95     76.36 o
 -12   1  10     2084.90     2141.46    147.43 o
 -11   1  10     2203.73     2998.93    693.35 o
 -10   1  10       65.77      390.45    133.55 o
  -9   1  10     4367.66     4191.46    300.68 o
  -8   1  10     6222.42     6425.80    397.93 o
  -7   1  10    13333.79    14191.79    827.44 o
  -6   1  10      111.99       87.10     48.46 o
  -5   1  10    30486.35    29940.35   1151.22 o
  -4   1  10    10304.04     9967.12    333.15 o
  -3   1  10     9332.45     9239.67    333.40 o
  -2   1  10    24699.43    24325.11    887.03 o
  -1   1  10      769.61      732.02     71.57 o
   0   1  10    28189.35    27773.80   1026.32 o
   1   1  10      645.65      613.79     88.76 o
   2   1  10    34648.66    35206.82   1317.00 o
   3   1  10     1903.43     1805.30    116.56 o
   4   1  10     7977.06     7798.45    289.78 o
   5   1  10     6071.36     6053.93    257.10 o
   6   1  10     1011.74     1097.16    109.21 o
   7   1  10    12449.41    12792.74    505.69 o
   8   1  10        1.00      362.39    227.02 o
   9   1  10     7163.60     7064.99    225.57 o
  10   1  10     1334.42     1270.55    192.08 o
  11   1  10     5779.63     5954.81    292.33 o
  12   1  10     3983.35     3735.05    224.42 o
  13   1  10     1884.95     1522.53    120.93 o
  14   1  10     3222.06     2238.52    225.77 o
 -14   2  10      355.57      421.08    107.53 o
 -13   2  10     2926.87     2844.47    190.80 o
 -12   2  10     3589.03     3181.67    588.74 o
 -11   2  10        5.60      339.62    217.04 o
 -10   2  10     6140.24     5771.06    749.89 o
  -9   2  10      111.43       88.05     70.04 o
  -8   2  10     1112.24     1076.09    155.16 o
  -7   2  10        7.74       52.22     67.80 o
  -6   2  10     5840.40     5640.51    389.30 o
  -5   2  10     3651.68     4156.94    197.03 o
  -4   2  10    13445.37    13344.60    487.49 o
  -3   2  10     2014.13     1757.45     76.72 o
  -2   2  10    17783.97    17106.32    599.20 o
  -1   2  10    10318.32    10489.08    352.27 o
   0   2  10     1228.32     1300.67     73.29 o
   1   2  10    64796.43    66466.04   2803.44 o
   2   2  10      247.44      205.35     50.22 o
   3   2  10    51589.98    53064.61   2164.02 o
   4   2  10    23106.39    23139.84    872.84 o
   5   2  10     6451.11     6409.25    293.60 o
   6   2  10    18387.55    18049.41    686.67 o
   7   2  10       43.09       17.39     33.57 o
   8   2  10    16716.25    16666.60    632.09 o
   9   2  10      389.63     1886.06    600.59 o
  10   2  10     6428.71     5865.37    255.15 o
  11   2  10     3656.48     3906.25    214.82 o
  12   2  10      669.59      648.19    103.56 o
  13   2  10     2160.61     1684.45    148.54 o
  14   2  10       19.77       66.84     84.16 o
 -14   3  10     1441.75     1410.58    145.23 o
 -13   3  10      649.73      582.52    106.35 o
 -12   3  10     1033.44     1496.16    236.63 o
 -11   3  10     3164.61     4194.02    663.98 o
 -10   3  10      697.57    13415.90    860.04 o
  -9   3  10     1978.42     1940.22    187.68 o
  -8   3  10       88.72       85.76     96.55 o
  -7   3  10     2053.50     2302.99    217.25 o
  -6   3  10      276.33      357.18     73.14 o
  -5   3  10      174.54      185.61     52.21 o
  -4   3  10     1416.13     1554.76     94.06 o
  -3   3  10     4001.63     4379.64    166.64 o
  -2   3  10     4535.43     4556.14    178.94 o
  -1   3  10      146.26      114.38     41.05 o
   0   3  10     2447.17     2095.73     98.36 o
   1   3  10      627.30      700.27     83.05 o
   2   3  10    12663.17    12576.84    422.50 o
   3   3  10     1243.39     1116.32     88.13 o
   4   3  10     7899.22     8039.43    326.89 o
   5   3  10     5011.89     5211.53    197.28 o
   6   3  10     2898.73     2979.57    128.63 o
   7   3  10     9578.28     8746.69    309.96 o
   8   3  10      406.75      565.10    172.61 o
   9   3  10     7943.97     8252.12    345.64 o
  10   3  10       24.44      439.15    160.20 o
  11   3  10     1251.12     1384.13    142.86 o
  12   3  10      345.70      293.30    107.24 o
  13   3  10      538.56      418.41    107.77 o
  14   3  10      485.69     1959.64    447.94 o
 -13   4  10     1205.15     1669.12    149.34 o
 -12   4  10       91.67     1372.08    630.18 o
 -11   4  10     1316.42     3713.58   1073.57 o
 -10   4  10     1979.08     2500.51    261.55 o
  -9   4  10     3830.47     4321.53    596.33 o
  -8   4  10     7006.56     6910.35    411.82 o
  -7   4  10      448.07      630.64    306.99 o
  -6   4  10     8497.95     8387.84    353.39 o
  -5   4  10     3016.76     3005.13    132.58 o
  -4   4  10      501.63      554.82     62.50 o
  -3   4  10    11799.26    11758.91    388.67 o
  -2   4  10      113.26      135.04     39.08 o
  -1   4  10     4315.85     4267.81    148.84 o
   0   4  10     2611.11     2268.59    107.54 o
   1   4  10     2979.11     3065.84    139.20 o
   2   4  10     5161.16     5292.63    177.38 o
   3   4  10      102.34       58.65     32.72 o
   4   4  10       58.00       71.98     37.26 o
   5   4  10       19.75       21.37     24.47 o
   6   4  10      378.29      582.56    162.40 o
   7   4  10     3705.06     3809.08    368.29 o
   8   4  10     2327.65     3405.17    664.46 o
   9   4  10     2198.24     3497.88    701.43 o
  10   4  10      723.35      615.52     82.65 o
  11   4  10       28.01       26.09     94.84 o
  12   4  10     1667.21     1628.76    141.41 o
  13   4  10      447.52     1224.14    331.37 o
 -13   5  10      208.18      283.17     97.49 o
 -12   5  10       16.24      649.44    477.27 o
 -11   5  10      143.06      206.11     94.29 o
 -10   5  10      397.05      455.44     96.43 o
  -9   5  10       69.51       29.31     38.95 o
  -8   5  10      201.82      150.36     50.33 o
  -7   5  10      288.08      366.16     75.88 o
  -6   5  10     1178.04     1213.16    102.03 o
  -5   5  10      140.11       96.43     29.90 o
  -4   5  10     1740.42     1671.87     97.38 o
  -3   5  10      249.57      224.03     39.94 o
  -2   5  10      193.37      227.57     41.53 o
  -1   5  10     5768.22     5780.35    204.73 o
   0   5  10      600.21      622.36     63.54 o
   1   5  10     2307.80     2234.18    116.04 o
   2   5  10       12.61       17.59     31.91 o
   3   5  10      339.67      250.50     50.73 o
   4   5  10      915.87      926.49     91.61 o
   5   5  10       34.70       91.62     46.44 o
   6   5  10       85.12      201.44    115.39 o
   7   5  10      731.23      619.14     76.00 o
   8   5  10     2738.72     4184.82   1002.52 o
   9   5  10        7.85      292.42    162.39 o
  10   5  10       56.15    10598.20    637.24 o
  11   5  10      288.90      715.08    221.15 o
  12   5  10       33.93     1083.54    557.64 o
  13   5  10      128.74       92.97     85.16 o
 -12   6  10       61.15       42.61     48.35 o
 -11   6  10     1668.12     1661.12    124.50 o
 -10   6  10      324.76      292.37     60.00 o
  -9   6  10      914.10     1285.97    412.70 o
  -8   6  10     1190.97     1182.30     91.78 o
  -7   6  10      349.46      200.54     47.85 o
  -6   6  10     2162.32     2490.45    477.13 o
  -5   6  10      169.35      517.04    347.10 o
  -4   6  10     1512.52     1613.14    182.56 o
  -3   6  10     4436.30     4242.36    160.41 o
  -2   6  10     2639.72     2485.24    104.77 o
  -1   6  10      210.17      253.91     45.61 o
   0   6  10     1204.45     1195.28     87.52 o
   1   6  10      203.67      175.28     44.41 o
   2   6  10       34.86        6.81     29.22 o
   3   6  10        4.82       36.48     36.26 o
   4   6  10       83.64      105.22     51.38 o
   5   6  10        1.76       12.94     20.79 o
   6   6  10      795.13      846.31    100.74 o
   7   6  10       61.10       73.97     78.52 o
   8   6  10        2.15      719.05    290.50 o
   9   6  10     1566.29     6833.01   1660.56 o
  10   6  10      855.00      836.86    137.61 o
  11   6  10     1339.17     2844.48    631.83 o
  12   6  10     1579.19     1517.95    155.18 o
 -12   7  10     1658.92     2800.80    394.82 o
 -11   7  10       92.51     3165.70   1207.92 o
 -10   7  10     2900.30     3345.95   1569.28 o
  -9   7  10     1420.37     1352.68     77.02 o
  -8   7  10     2956.83    10912.13    810.25 o
  -7   7  10     7011.07     7409.10    703.46 o
  -6   7  10      484.44     1392.79    828.24 o
  -5   7  10     3071.03     3243.10    270.11 o
  -4   7  10      605.33      659.44     60.33 o
  -3   7  10     2062.62     1849.83     90.26 o
  -2   7  10     9448.68     9651.94    329.35 o
  -1   7  10     2277.68     2331.26    112.06 o
   0   7  10     1878.95     2216.25    199.90 o
   1   7  10      183.81      575.65    200.65 o
   2   7  10     2334.71     2446.82    132.77 o
   3   7  10       76.90       81.90     47.63 o
   4   7  10     2018.55     1947.25    110.52 o
   5   7  10     1389.67     1734.21    270.68 o
   6   7  10      480.69      796.21    179.79 o
   7   7  10       31.44      432.36    195.21 o
   8   7  10     1250.08     1437.11    252.89 o
   9   7  10     1386.23     2002.73    290.53 o
  10   7  10      168.64     1588.11    613.53 o
  11   7  10     2256.92     2215.33    210.91 o
 -11   8  10      274.99     1593.24    836.48 o
 -10   8  10     1304.08     1130.66    235.67 o
  -9   8  10        2.91     6929.16    718.49 o
  -8   8  10      591.55      799.99    214.40 o
  -7   8  10     1162.58     3543.67   1172.70 o
  -6   8  10     3371.71     6562.49    764.14 o
  -5   8  10      787.54      656.31    192.40 o
  -4   8  10     2192.33     7675.10   4109.58 o
  -3   8  10       32.22       24.83     47.19 o
  -2   8  10     1883.17     1667.96    109.07 o
  -1   8  10     7320.13     7868.01    350.03 o
   0   8  10     2189.02     2268.17    139.03 o
   1   8  10     4347.62     4667.18    241.92 o
   2   8  10      234.02      276.70     60.88 o
   3   8  10     7541.43     7718.29    271.69 o
   4   8  10     4155.03     4266.96    180.34 o
   5   8  10     3694.14     3725.73    180.61 o
   6   8  10     5984.14     7065.63    821.17 o
   7   8  10       58.27       70.41     64.74 o
   8   8  10     3127.24     3281.34    224.50 o
   9   8  10      750.07      704.98    125.73 o
  10   8  10      434.79      516.64    116.59 o
 -10   9  10      456.22      417.41    205.52 o
  -9   9  10     1071.46     1150.08    209.02 o
  -8   9  10        0.99       65.25    155.92 o
  -7   9  10     2684.30     2278.95    395.25 o
  -6   9  10       20.97      316.33    395.74 o
  -5   9  10     3124.30     3176.45    310.64 o
  -4   9  10       23.12      240.18    217.96 o
  -3   9  10     3845.53     4425.44    436.30 o
  -2   9  10     4617.06     4954.74    359.95 o
  -1   9  10     2751.30     2758.12    157.33 o
   0   9  10     5440.79     5288.69    226.27 o
   1   9  10      531.88      474.20     97.76 o
   2   9  10     9982.52     9500.32    361.28 o
   3   9  10     2241.56     2321.57    134.97 o
   4   9  10     7078.91     6767.35    280.81 o
   5   9  10     5048.52     5240.43    284.25 o
   6   9  10      911.26     1162.00    133.49 o
   7   9  10     5987.66     5808.24    277.72 o
   8   9  10      165.53      683.42    293.38 o
   9   9  10     3757.67     3746.59    240.12 o
  -8  10  10     2514.19     2084.40    331.33 o
  -7  10  10        0.25       21.44     86.79 o
  -6  10  10     4806.08     4950.48    571.51 o
  -5  10  10     1033.01      986.15    280.71 o
  -4  10  10     3375.13     3452.16    421.90 o
  -3  10  10     5945.49     5850.97    458.36 o
  -2  10  10      646.61      460.22    157.94 o
  -1  10  10     5340.37     5564.14    203.94 o
   0  10  10      125.14      123.07     53.29 o
   1  10  10     4211.74     4026.39    190.61 o
   2  10  10       14.55       22.79     43.13 o
   3  10  10     2357.66     2362.36    149.20 o
   4  10  10      154.37      903.96    338.53 o
   5  10  10     1190.29     1072.54    116.83 o
   6  10  10     1651.24     1658.00    142.29 o
   7  10  10      160.87      271.35     83.65 o
   8  10  10     1957.23     1907.55    155.55 o
  -6  11  10      756.05      741.58    224.21 o
  -5  11  10     5379.39     4951.47    385.73 o
  -4  11  10     2827.46     2687.37    236.77 o
  -3  11  10     2486.91     2372.37    294.20 o
  -2  11  10     5464.47     5502.14    433.40 o
  -1  11  10      111.23       62.95     56.91 o
   0  11  10     4533.17     4234.61    173.35 o
   1  11  10      244.13      394.71     86.49 o
   2  11  10     1911.73     2078.92    162.93 o
   3  11  10     1068.89     1058.58    128.24 o
   4  11  10      321.74      461.21     85.85 o
   5  11  10      226.67      254.10     76.01 o
   6  11  10      817.65      803.51    114.82 o
  -3  12  10     1115.25     1203.36    279.35 o
  -2  12  10     1552.91     1569.40    186.90 o
  -1  12  10     2270.97     2401.77    287.03 o
   0  12  10       39.98     1204.98    724.01 o
   1  12  10     2117.02     2427.68    331.66 o
   2  12  10      415.28      448.35    138.06 o
   3  12  10     1614.54     1648.53    138.86 o
 -14   1  11        7.56       17.02     55.96 o
 -13   1  11     2003.82     1872.51    138.80 o
 -12   1  11     1881.38     2958.83    477.39 o
 -11   1  11        2.37       15.52     53.82 o
 -10   1  11     2262.79     2332.54    185.85 o
  -9   1  11      801.70      828.14    168.02 o
  -8   1  11       28.30       30.09     62.58 o
  -7   1  11      128.66       99.49     44.34 o
  -6   1  11       78.40      102.43     53.13 o
  -5   1  11     1971.79     1859.03    121.45 o
  -4   1  11       10.93        0.18     25.30 o
  -3   1  11     7489.35     7329.12    283.79 o
  -2   1  11      904.45      981.95     76.42 o
  -1   1  11     1399.91     1515.86    101.42 o
   0   1  11    14733.28    14414.54    544.34 o
   1   1  11     3425.55     3434.85    144.60 o
   2   1  11    14070.76    13891.22    539.39 o
   3   1  11     3082.74     3009.22    143.07 o
   4   1  11     1635.93     1968.12    118.31 o
   5   1  11     5381.69     5151.18    236.88 o
   6   1  11     6806.00     6990.33    347.64 o
   7   1  11     1349.29     1397.76    169.45 o
   8   1  11     2991.48     3432.90    494.55 o
   9   1  11       50.14       72.65     34.94 o
  10   1  11     3032.50     2486.61    263.32 o
  11   1  11     1045.40     2486.15    648.18 o
  12   1  11      305.58      410.16     88.17 o
  13   1  11      449.51     3849.01   1362.01 o
  14   1  11       94.22       70.49     90.79 o
 -14   2  11     1084.79     1001.82    108.92 o
 -13   2  11       44.97     2188.00    654.92 o
 -12   2  11     1594.31     3131.60    926.01 o
 -11   2  11      122.69      149.64     84.27 o
 -10   2  11     8338.86    10804.90   1592.53 o
  -9   2  11     1767.58     1814.88    178.08 o
  -8   2  11      667.15      676.43     98.08 o
  -7   2  11     1628.64     1584.33    120.68 o
  -6   2  11     1617.78     1539.55    139.70 o
  -5   2  11     1885.68     1925.51     98.29 o
  -4   2  11      149.68      172.31     50.81 o
  -3   2  11     2451.67     2194.32    135.73 o
  -2   2  11      883.63      944.28     95.72 o
  -1   2  11     5170.65     4784.47    212.26 o
   0   2  11     1102.85     1041.02     75.80 o
   1   2  11     3546.52     3107.57    211.56 o
   2   2  11    21195.74    22277.77    854.79 o
   3   2  11     4487.51     4459.56    214.76 o
   4   2  11    10851.44    10592.44    396.63 o
   5   2  11      443.88      531.51     85.81 o
   6   2  11     5922.40     5882.58    282.45 o
   7   2  11     4359.33     5236.01   1137.94 o
   8   2  11     1239.58     1314.54     75.91 o
   9   2  11     4451.55     4887.09    332.12 o
  10   2  11        0.87      539.67    249.70 o
  11   2  11     1059.38      892.55    110.93 o
  12   2  11      151.01      109.44     65.61 o
  13   2  11      178.67      574.52    136.57 o
  14   2  11      406.99      844.92    144.46 o
 -13   3  11      576.59     1002.13    212.33 o
 -12   3  11     1407.86     2000.62    205.25 o
 -11   3  11     4901.20     5862.81    337.41 o
 -10   3  11      237.55      796.76    377.58 o
  -9   3  11     9227.73     9311.01    493.45 o
  -8   3  11     3627.14     3644.15    209.69 o
  -7   3  11     8915.94     8815.94    444.58 o
  -6   3  11    21501.18    20450.68    732.70 o
  -5   3  11      846.43      845.95     89.47 o
  -4   3  11    24734.09    24939.30    827.50 o
  -3   3  11     7715.68     7559.14    302.19 o
  -2   3  11    13204.58    13152.55    488.47 o
  -1   3  11    19463.90    19563.10    686.04 o
   0   3  11     9324.34     9320.68    337.30 o
   1   3  11    12656.64    12628.98    456.94 o
   2   3  11    16521.54    16709.53    617.38 o
   3   3  11     1339.13     1179.81     97.34 o
   4   3  11      527.03      524.89     92.40 o
   5   3  11      739.22      816.48     93.19 o
   6   3  11     1445.35     1420.26    154.10 o
   7   3  11      316.55      333.68     67.84 o
   8   3  11     1783.70     1953.89    188.89 o
   9   3  11     1614.76     3009.14    469.03 o
  10   3  11      706.04      702.33    103.13 o
  11   3  11      529.27      643.00    100.08 o
  12   3  11     4181.75     3716.27    233.53 o
  13   3  11       57.02      607.20    169.10 o
 -13   4  11      326.71      853.72    162.84 o
 -12   4  11     2099.22     1927.86    178.77 o
 -11   4  11       50.98      853.86    278.82 o
 -10   4  11     6766.19     7407.94    350.39 o
  -9   4  11     1520.75     1581.03    177.20 o
  -8   4  11     8311.25     9553.82   1111.98 o
  -7   4  11    10783.45    11192.92    543.96 o
  -6   4  11      568.51      521.48     69.48 o
  -5   4  11    14626.92    14187.05    483.39 o
  -4   4  11      496.62      494.03     82.92 o
  -3   4  11    13287.54    12803.46    434.25 o
  -2   4  11     9514.06     9771.40    326.11 o
  -1   4  11     2048.16     2194.19    122.29 o
   0   4  11    15649.09    15546.16    517.76 o
   1   4  11     3035.11     3131.16    138.16 o
   2   4  11     5778.32     5854.65    225.30 o
   3   4  11      198.67      169.50     42.35 o
   4   4  11     7700.87     7013.78    266.15 o
   5   4  11     4524.86     4835.35    192.62 o
   6   4  11     1939.36     1977.66    100.99 o
   7   4  11     3894.26     3577.53    129.78 o
   8   4  11     3313.08     3498.80    177.68 o
   9   4  11     3372.00     3214.65    184.75 o
  10   4  11      113.98      120.77     54.09 o
  11   4  11     5948.09     5590.70    286.66 o
  12   4  11        1.39       32.07     62.22 o
  13   4  11     2456.42     2485.06    228.24 o
 -13   5  11     5025.89     4160.88    479.51 o
 -12   5  11      372.66      224.41     76.63 o
 -11   5  11     2721.11     2878.40    266.02 o
 -10   5  11     2095.67     2128.31    165.89 o
  -9   5  11     2076.88     1969.47    133.33 o
  -8   5  11     4574.58     4822.91    275.55 o
  -7   5  11       19.70       15.71     53.37 o
  -6   5  11     1580.83     1708.19    132.73 o
  -5   5  11       28.57       33.11     35.23 o
  -4   5  11     3153.22     3325.81    151.12 o
  -3   5  11      129.88      150.79     54.61 o
  -2   5  11    10330.24     9709.62    310.10 o
  -1   5  11     1654.78     1728.95     87.35 o
   0   5  11    16084.64    15936.44    509.37 o
   1   5  11    11791.74    10971.02    365.80 o
   2   5  11     9611.01     9421.89    309.55 o
   3   5  11    21566.83    21514.79    739.51 o
   4   5  11       55.17      103.28     50.11 o
   5   5  11    17515.58    16848.83    591.65 o
   6   5  11     9565.78     9744.05    340.15 o
   7   5  11     5257.41     5255.49    202.26 o
   8   5  11     7728.53     7637.28    334.01 o
   9   5  11      794.04      709.46    114.61 o
  10   5  11    11105.93    10713.24    464.14 o
  11   5  11     1166.02     1122.59    130.81 o
  12   5  11     2156.00     2148.56    260.38 o
 -12   6  11     3269.39     2762.31    177.30 o
 -11   6  11      389.09      688.66    181.03 o
 -10   6  11     2529.76     2606.59    170.16 o
  -9   6  11     2961.19     2630.34    321.42 o
  -8   6  11     1710.11     1570.18    114.27 o
  -7   6  11     3911.94     3639.10    212.96 o
  -6   6  11      341.93      388.64    138.75 o
  -5   6  11     3539.28     3508.95    142.43 o
  -4   6  11      102.02      171.94     65.94 o
  -3   6  11    12781.41    12815.07    429.47 o
  -2   6  11      200.85      318.09     98.85 o
  -1   6  11    14883.19    14157.40    456.75 o
   0   6  11     3788.57     3673.72    164.86 o
   1   6  11    11479.71    11315.28    382.27 o
   2   6  11    10857.01    11301.21    382.87 o
   3   6  11     1031.17     1045.58     92.49 o
   4   6  11    15909.82    15955.00    558.12 o
   5   6  11      254.57      270.21     49.71 o
   6   6  11     7093.45     7136.79    240.03 o
   7   6  11     7311.15     6969.09    232.88 o
   8   6  11     1498.95     1401.44    148.60 o
   9   6  11     8206.22     8173.25    371.47 o
  10   6  11       34.18       35.66     45.02 o
  11   6  11     2174.90     2431.84    229.02 o
  12   6  11      555.79      491.34    132.10 o
 -11   7  11     4623.96     3660.96    607.39 o
 -10   7  11       92.12      641.29    569.73 o
  -9   7  11     6043.06     5634.50    221.39 o
  -8   7  11     2355.80     2456.46    450.32 o
  -7   7  11     2893.38     3051.59    354.13 o
  -6   7  11     9707.81    10314.50    479.96 o
  -5   7  11       54.49       66.36     25.44 o
  -4   7  11    11848.94    12052.76    400.72 o
  -3   7  11     2154.17     2071.84    118.46 o
  -2   7  11     5250.46     6103.98    752.69 o
  -1   7  11     5546.16     5754.37    229.47 o
   0   7  11       98.60      103.79     45.07 o
   1   7  11    12074.70    12313.43    420.54 o
   2   7  11      155.11      145.83     51.58 o
   3   7  11     7676.48     7638.35    295.04 o
   4   7  11      325.36      331.07     62.42 o
   5   7  11     4636.98     4482.93    172.31 o
   6   7  11      990.40     1115.56     98.22 o
   7   7  11      771.75      798.89    101.29 o
   8   7  11      615.64      572.23     98.40 o
   9   7  11     1192.04     1221.82    150.74 o
  10   7  11     2384.72     2260.18    225.45 o
  11   7  11      263.09      212.33     88.97 o
 -10   8  11     2463.71     2792.69    398.46 o
  -9   8  11      890.49      692.41    216.48 o
  -8   8  11     3333.06     3441.55    401.31 o
  -7   8  11     1847.99     2448.49    428.93 o
  -6   8  11     1416.42     3340.22    499.17 o
  -5   8  11     8381.50     8170.08    583.01 o
  -4   8  11      113.41       84.88     81.91 o
  -3   8  11     8317.00    10018.65   1100.04 o
  -2   8  11      997.97     1255.48    206.06 o
  -1   8  11     1224.79     1377.36     91.83 o
   0   8  11     6068.65     5990.01    214.54 o
   1   8  11       94.70      108.52     44.35 o
   2   8  11     2800.31     3094.80    296.79 o
   3   8  11      735.98     1108.91    202.18 o
   4   8  11      761.04      916.56    129.50 o
   5   8  11     1775.52     1808.34    172.79 o
   6   8  11      444.63      395.88     71.17 o
   7   8  11      406.22      466.98    118.56 o
   8   8  11      160.12      949.55    435.99 o
   9   8  11      214.20      846.67    350.87 o
  10   8  11      300.88      232.88     97.60 o
  -9   9  11        4.97      362.38    407.71 o
  -8   9  11      889.70      729.42    203.81 o
  -7   9  11        7.66     1259.39    917.13 o
  -6   9  11       35.44       18.39     80.70 o
  -5   9  11        0.05     1623.74   1301.77 o
  -4   9  11      495.11      585.21    151.08 o
  -3   9  11       11.52      -20.98     87.62 o
  -2   9  11      806.39      948.66    164.30 o
  -1   9  11       19.26       11.80     35.85 o
   0   9  11     1165.31     1246.76    122.13 o
   1   9  11      935.03     1018.94    111.71 o
   2   9  11      478.40      535.66     75.42 o
   3   9  11     1272.39     2338.46    438.47 o
   4   9  11        0.49     1849.31    821.90 o
   5   9  11     3213.60     3657.05    369.40 o
   6   9  11     1024.40     3730.18   1350.66 o
   7   9  11      351.90      286.96     85.05 o
   8   9  11     1498.11     3085.34    980.06 o
   9   9  11       46.75     1356.63    698.03 o
  -8  10  11     1216.92     1993.47    988.93 o
  -7  10  11       60.62       24.36    140.16 o
  -6  10  11        3.34      484.18    414.55 o
  -5  10  11      171.74      231.34    149.86 o
  -4  10  11        7.61     1743.24   1447.07 o
  -3  10  11       86.55     3966.24   2942.01 o
  -2  10  11      269.88      409.87    145.53 o
  -1  10  11        4.55       16.58     24.93 o
   0  10  11      188.23      134.35     56.77 o
   1  10  11      341.97      413.97    145.22 o
   2  10  11      415.30      450.67     75.60 o
   3  10  11      221.84      192.02     69.36 o
   4  10  11     1567.03     1450.73    126.37 o
   5  10  11        3.67     1400.26    680.51 o
   6  10  11      998.00      890.02    128.64 o
   7  10  11      502.33     1250.77    402.93 o
   8  10  11       52.36       64.77     67.12 o
  -6  11  11      137.09      428.67    323.09 o
  -5  11  11      113.67       86.68    160.43 o
  -4  11  11       28.72     1097.09    867.01 o
  -3  11  11       54.79      908.82    690.07 o
  -2  11  11       50.57       79.73    100.88 o
  -1  11  11       28.53      874.46    702.52 o
   0  11  11      749.57     1890.97    593.25 o
   1  11  11      334.87      337.90     75.45 o
   2  11  11      175.13     1018.79    364.45 o
   3  11  11      509.37      641.03    143.25 o
   4  11  11      201.10      464.13    272.16 o
   5  11  11      318.84      303.51     89.10 o
  -2  12  11      264.91      846.07    328.41 o
  -1  12  11      871.99     1626.30    628.30 o
   0  12  11       20.03      169.19    222.81 o
   1  12  11     2287.00     2186.10    166.04 o
   2  12  11      707.32      859.06    138.89 o
 -14   0  12      650.09      601.91    187.32 o
 -13   0  12      153.11      115.65     80.47 o
 -12   0  12     1642.43     1467.24    505.55 o
 -11   0  12     2162.17     2164.16    245.62 o
 -10   0  12     1196.54      632.05    669.26 o
  -9   0  12     6748.12     6725.07    557.29 o
  -8   0  12        8.70       75.22    155.56 o
  -7   0  12    16969.44    16502.20    963.29 o
  -6   0  12     4870.16     4841.23    259.05 o
  -5   0  12     8128.75     8111.56    494.73 o
  -4   0  12    28732.45    27571.07   1518.83 o
  -3   0  12     1785.14     1894.95    156.04 o
  -2   0  12    56375.23    57609.44   3424.22 o
  -1   0  12     4916.11     4405.18    263.67 o
   0   0  12    40930.10    41786.60   2301.55 o
   1   0  12    19672.77    18775.37    961.02 o
   2   0  12     2974.21     3064.09    206.17 o
   3   0  12    10074.80    10456.00    537.66 o
   4   0  12     1098.73     1644.31    196.42 o
   5   0  12     2591.12     2271.24    190.18 o
   6   0  12     2088.15     2370.56    207.67 o
   7   0  12     9670.84     9410.78    568.76 o
   8   0  12     6243.26     6399.70    430.69 o
   9   0  12     6396.34     6543.13    345.41 o
  10   0  12     3002.32     2932.98    173.14 o
  11   0  12     2317.29     2376.02    146.35 o
  12   0  12     2810.51     2434.32    165.60 o
  13   0  12      984.70      772.24    288.53 o
 -14   1  12      644.21      627.06    126.06 o
 -13   1  12     1668.02     1973.00    192.57 o
 -12   1  12     1817.05     2677.93    630.97 o
 -11   1  12     1060.61     1111.71    161.72 o
 -10   1  12     8895.00     8753.66    458.66 o
  -9   1  12     1199.76     1206.52    161.73 o
  -8   1  12    12599.04    12776.70    810.87 o
  -7   1  12      602.71      490.14     73.96 o
  -6   1  12     6743.74     6698.95    285.75 o
  -5   1  12    12878.06    12582.56    478.70 o
  -4   1  12      618.83      629.90     94.26 o
  -3   1  12    25683.42    24648.01    919.84 o
  -2   1  12       45.12       57.91     29.92 o
  -1   1  12    19106.82    19822.29    729.50 o
   0   1  12     8995.89     8646.92    317.93 o
   1   1  12    17671.01    17866.24    664.97 o
   2   1  12     7102.79     6930.21    307.93 o
   3   1  12      112.56      114.87     51.90 o
   4   1  12    10597.60    11048.90    415.09 o
   5   1  12      187.77      245.04     70.52 o
   6   1  12    17133.84    17464.37    691.37 o
   7   1  12     3235.09     3038.14    209.21 o
   8   1  12    10832.50    11197.83    438.71 o
   9   1  12     7087.66     7388.98    270.76 o
  10   1  12     2223.16     2037.34    112.05 o
  11   1  12     5209.99     5248.94    267.96 o
  12   1  12      305.27     1149.60    451.04 o
  13   1  12     6086.69     4855.74    256.48 o
 -13   2  12     3997.27     3683.26    234.84 o
 -12   2  12      275.86      788.01    321.24 o
 -11   2  12     3757.47     3443.83    705.65 o
 -10   2  12     1983.87     3388.02   1622.55 o
  -9   2  12     3695.42     4182.83    327.11 o
  -8   2  12      737.78      737.81    124.59 o
  -7   2  12     1285.70     1249.65     97.38 o
  -6   2  12     4491.98     4154.92    197.90 o
  -5   2  12     1375.30     1541.38    115.68 o
  -4   2  12     1966.96     1917.90    136.17 o
  -3   2  12     2349.32     2782.85    145.66 o
  -2   2  12      459.68      477.59     53.93 o
  -1   2  12       44.68       57.76     38.18 o
   0   2  12     2043.08     1944.30    104.39 o
   1   2  12        5.25       38.74     34.64 o
   2   2  12    11788.93    12127.21    466.31 o
   3   2  12     4749.34     4509.36    216.23 o
   4   2  12     4944.81     4632.76    205.85 o
   5   2  12    12560.29    12867.18    494.93 o
   6   2  12        7.39        4.05     38.43 o
   7   2  12    21401.07    22901.44    905.91 o
   8   2  12     1671.63     1943.63    340.86 o
   9   2  12     4121.87     3376.77    192.57 o
  10   2  12     6274.97     6682.95    330.79 o
  11   2  12      142.18      184.69     74.43 o
  12   2  12     3589.33     3284.50    203.98 o
  13   2  12      865.42     1115.17    157.55 o
 -13   3  12     1034.48     1226.26    207.76 o
 -12   3  12     2489.60     2593.28    182.38 o
 -11   3  12       67.20      103.06    110.86 o
 -10   3  12     4907.60     4884.70    332.39 o
  -9   3  12      123.66      175.33     94.07 o
  -8   3  12     2001.85     2652.74    408.08 o
  -7   3  12     1457.17     1832.55    251.67 o
  -6   3  12      121.00      123.16     54.69 o
  -5   3  12     2241.20     2265.88    149.86 o
  -4   3  12      231.25      214.38     56.97 o
  -3   3  12     3040.35     2829.53    147.34 o
  -2   3  12      213.93      177.02     56.90 o
  -1   3  12     3780.76     3716.65    160.55 o
   0   3  12     2013.92     2076.41    141.13 o
   1   3  12      546.76      542.65     76.55 o
   2   3  12    12197.55    12237.95    493.02 o
   3   3  12     4053.60     4285.60    232.33 o
   4   3  12     2605.66     2602.21    119.82 o
   5   3  12      580.43      521.09    106.18 o
   6   3  12     6126.52     6012.71    268.32 o
   7   3  12     1088.72     1245.18    105.88 o
   8   3  12     8013.86     7411.32    362.41 o
   9   3  12     3691.93     4049.88    242.48 o
  10   3  12       60.10       66.20     53.47 o
  11   3  12      627.87      563.28    103.51 o
  12   3  12       48.06       56.30     51.93 o
  13   3  12     1013.86     1218.95    131.90 o
 -13   4  12       39.57      127.28    146.74 o
 -12   4  12      196.97      284.40    101.12 o
 -11   4  12       79.07       55.64     63.83 o
 -10   4  12     2427.70     4187.53   1187.67 o
  -9   4  12     3847.91     3623.66    274.75 o
  -8   4  12      778.35     2077.27   1201.99 o
  -7   4  12     9436.91    10079.97    462.03 o
  -6   4  12      590.45      611.38     81.79 o
  -5   4  12     1997.16     2036.58    142.51 o
  -4   4  12     5108.04     5060.74    196.50 o
  -3   4  12       14.15       23.91     37.23 o
  -2   4  12     6857.82     6939.29    246.32 o
  -1   4  12     5222.08     5371.45    210.49 o
   0   4  12      230.88      206.84     45.89 o
   1   4  12     4472.23     4604.04    190.40 o
   2   4  12      682.17      663.10     86.68 o
   3   4  12     3356.77     3337.51    152.84 o
   4   4  12      239.70      227.10     62.07 o
   5   4  12       14.88       22.11     34.45 o
   6   4  12      561.90      927.48    331.56 o
   7   4  12      257.40      200.14     35.02 o
   8   4  12      222.69      361.93    117.39 o
   9   4  12      339.15      306.08     77.60 o
  10   4  12      136.92     2378.67    856.18 o
  11   4  12       80.55      339.23    201.62 o
  12   4  12       63.41      573.11    341.08 o
  13   4  12      461.10      766.91    270.72 o
 -12   5  12      181.23      161.32     94.32 o
 -11   5  12       66.48     2022.82    645.72 o
 -10   5  12      455.17      734.82    357.70 o
  -9   5  12     1127.68     1080.26    158.07 o
  -8   5  12      148.43     1145.13    647.85 o
  -7   5  12       82.62       48.95     73.33 o
  -6   5  12      540.94      495.70     75.47 o
  -5   5  12     1078.11     1249.79    101.12 o
  -4   5  12      103.79      100.65     44.88 o
  -3   5  12     2527.98     2596.99    126.97 o
  -2   5  12      235.66      182.13     60.00 o
  -1   5  12     3302.74     3354.95    165.58 o
   0   5  12     4224.22     4213.54    178.24 o
   1   5  12      282.59      264.52     49.97 o
   2   5  12     2947.17     2812.41    136.22 o
   3   5  12       91.70       84.01     43.80 o
   4   5  12      468.67      736.30    201.23 o
   5   5  12      547.23      426.72     65.48 o
   6   5  12        2.64        6.23     22.99 o
   7   5  12        0.47       10.35     27.43 o
   8   5  12        2.66       17.28     51.21 o
   9   5  12        0.59     8771.20    746.19 o
  10   5  12       87.35      655.50    270.70 o
  11   5  12      290.93     2184.68    658.15 o
  12   5  12        2.68     2705.64    784.18 o
 -12   6  12      429.09     1788.53    437.97 o
 -11   6  12       52.65       44.99     55.18 o
 -10   6  12      902.42      810.33    124.09 o
  -9   6  12      697.99     1050.76    425.38 o
  -8   6  12      967.36      969.33    112.99 o
  -7   6  12     1890.99     2240.74    349.43 o
  -6   6  12      293.46      347.07     62.49 o
  -5   6  12     3266.36     3282.49    146.18 o
  -4   6  12     1488.59     1528.36     99.90 o
  -3   6  12      173.29      179.19     52.63 o
  -2   6  12     6733.01     6588.68    268.48 o
  -1   6  12     5355.86     5687.94    382.74 o
   0   6  12      492.49      550.84     69.50 o
   1   6  12     1329.16     1371.32    123.95 o
   2   6  12      357.34      366.44     63.98 o
   3   6  12       30.08       18.54     33.13 o
   4   6  12       10.26       19.60     37.95 o
   5   6  12      120.49      480.58    207.55 o
   6   6  12      119.78       89.42     49.23 o
   7   6  12      308.01      469.38    104.63 o
   8   6  12      214.59      195.54     86.86 o
   9   6  12      434.66      359.61    110.50 o
  10   6  12        3.10       -9.10     65.27 o
  11   6  12      378.20     1631.53    656.68 o
 -11   7  12      813.59     2182.95   1184.67 o
 -10   7  12      732.67      692.10    306.80 o
  -9   7  12      947.34      830.98    199.00 o
  -8   7  12     2292.03     2422.04    312.71 o
  -7   7  12      204.89      135.18     36.97 o
  -6   7  12     3303.60     3882.95    998.68 o
  -5   7  12     1820.48     1793.51    122.27 o
  -4   7  12      786.90      702.07     66.78 o
  -3   7  12     3547.13     3734.42    170.82 o
  -2   7  12      562.57      474.06     69.35 o
  -1   7  12     6737.68     6439.54    246.82 o
   0   7  12     2874.06     2966.37    148.60 o
   1   7  12     4116.37     4238.38    199.57 o
   2   7  12     1793.60     1758.00    126.33 o
   3   7  12      318.75      355.59     69.66 o
   4   7  12     2973.42     3090.45    152.70 o
   5   7  12       23.50       16.01     34.67 o
   6   7  12      552.98      537.45     64.44 o
   7   7  12       58.73       43.14     70.69 o
   8   7  12      122.94      108.54     73.65 o
   9   7  12        5.96       -1.94     31.50 o
  10   7  12      139.91      119.23     75.32 o
  11   7  12        7.30      489.02    266.73 o
 -10   8  12      108.11     1871.56    377.79 o
  -9   8  12     2039.11     2194.53    349.32 o
  -8   8  12      933.67     3091.06    498.86 o
  -7   8  12     1559.43     2456.98    331.57 o
  -6   8  12      174.28      618.87    432.50 o
  -5   8  12      727.01     5509.31   3429.21 o
  -4   8  12      640.29      693.03    140.30 o
  -3   8  12     1292.99     1332.90    154.32 o
  -2   8  12     6553.23     6840.23    265.67 o
  -1   8  12      936.85      994.96     88.19 o
   0   8  12     2591.64     2635.89    164.96 o
   1   8  12       15.95       63.73     47.04 o
   2   8  12     3417.93     3801.08    254.12 o
   3   8  12     3197.10     3143.43    156.86 o
   4   8  12     1091.54     1326.74    199.08 o
   5   8  12     7762.78     7763.87    299.02 o
   6   8  12      100.90       76.16     55.97 o
   7   8  12     6625.21     6525.72    336.41 o
   8   8  12     1805.56     1889.67    204.66 o
   9   8  12     1782.07     1569.45    221.36 o
  10   8  12     2553.25     2465.84    208.76 o
  -9   9  12      425.64      184.56    151.27 o
  -8   9  12      269.83      641.95    380.36 o
  -7   9  12     1798.45     1875.62    293.30 o
  -6   9  12      850.16      925.28    290.08 o
  -5   9  12     1372.03     1230.52    220.24 o
  -4   9  12      188.85      110.39    103.28 o
  -3   9  12     1836.04     1891.89    164.77 o
  -2   9  12        3.20      130.65    141.35 o
  -1   9  12     3987.04     3437.75    446.86 o
   0   9  12      260.24      404.30    126.76 o
   1   9  12     5203.17     5239.06    227.45 o
   2   9  12      430.14      659.42     90.72 o
   3   9  12     4503.94     4664.55    436.69 o
   4   9  12     4181.96     4241.01    214.96 o
   5   9  12     1055.95     1498.94    228.55 o
   6   9  12     6015.58     5629.26    521.57 o
   7   9  12      645.63      810.62    107.21 o
   8   9  12     4312.14     4272.68    272.08 o
   9   9  12     2632.43     2722.84    216.90 o
  -7  10  12     3672.65     3328.78    528.84 o
  -6  10  12     3194.27     3038.58    483.06 o
  -5  10  12     1952.85     1896.64    381.05 o
  -4  10  12     4750.80     4902.36    537.11 o
  -3  10  12       32.44        3.98     75.19 o
  -2  10  12     7226.30     6979.65    428.73 o
  -1  10  12     1003.85     1016.54     99.78 o
   0  10  12     5242.80     4838.08    238.14 o
   1  10  12     1884.13     1806.07    141.74 o
   2  10  12      792.98      779.61    100.70 o
   3  10  12     2201.60     2206.13    156.75 o
   4  10  12       69.99       79.03     61.03 o
   5  10  12     2863.47     2943.30    234.46 o
   6  10  12      165.33      117.80     72.63 o
   7  10  12     1945.63     1878.50    184.80 o
  -5  11  12     3704.99     3463.06    413.17 o
  -4  11  12     1823.86     1570.24    196.81 o
  -3  11  12     5865.05     5405.54    403.50 o
  -2  11  12       11.06       38.65    116.19 o
  -1  11  12     4698.35     4365.04    244.05 o
   0  11  12     1662.09     1809.30    198.96 o
   1  11  12      977.58      889.64     99.02 o
   2  11  12     2775.39     2727.90    176.97 o
   3  11  12       73.89       85.27     59.44 o
   4  11  12     1747.24     1745.08    153.18 o
   5  11  12       85.76       79.76     63.48 o
 -13   1  13      748.89     1033.47    220.63 o
 -12   1  13     1211.88     1165.59    158.88 o
 -11   1  13     3060.37     3417.61    340.31 o
 -10   1  13       57.47       45.74     78.42 o
  -9   1  13     2812.85     2226.93    888.98 o
  -8   1  13       23.30      362.16    277.79 o
  -7   1  13        9.66        3.47     40.39 o
  -6   1  13      103.60      120.17     71.02 o
  -5   1  13       97.38       67.14     62.13 o
  -4   1  13     1641.69     1668.17    125.77 o
  -3   1  13     3252.60     3121.90    158.68 o
  -2   1  13     4792.76     5127.87    234.51 o
  -1   1  13     2671.28     2361.43    145.82 o
   0   1  13      750.09      622.15     65.59 o
   1   1  13     7030.18     7024.65    294.82 o
   2   1  13      521.22      441.00     92.18 o
   3   1  13      774.80      629.03     88.58 o
   4   1  13     4126.11     4479.05    225.74 o
   5   1  13      658.34      629.81     89.16 o
   6   1  13     2244.78     2449.38    192.67 o
   7   1  13     5869.08     5296.21    303.04 o
   8   1  13       87.43       25.68     49.50 o
   9   1  13     6285.90     6615.75    257.88 o
  10   1  13      727.92      845.29    128.05 o
  11   1  13     2931.26     2792.52    177.03 o
  12   1  13     2519.42     2145.53    160.83 o
  13   1  13      117.06      296.73    166.60 o
 -13   2  13     1255.20     3109.41    764.83 o
 -12   2  13      587.95      697.22    112.14 o
 -11   2  13     1089.15     1285.44    182.73 o
 -10   2  13     1593.51     1779.78    256.31 o
  -9   2  13     1001.27     1126.08    196.22 o
  -8   2  13     1477.80     1534.31    174.46 o
  -7   2  13        8.61       -0.86     27.86 o
  -6   2  13      898.37      973.31    104.50 o
  -5   2  13      540.12      540.59     75.82 o
  -4   2  13     2584.54     2418.86    128.16 o
  -3   2  13       52.49       36.07     31.24 o
  -2   2  13      424.77      484.34     74.96 o
  -1   2  13     5303.74     5122.24    222.34 o
   0   2  13     2823.92     2822.59    137.92 o
   1   2  13    10913.59    11213.45    454.64 o
   2   2  13     4334.84     4317.81    211.39 o
   3   2  13     6857.30     6906.92    298.29 o
   4   2  13      725.67      646.02     86.41 o
   5   2  13     1970.12     1989.31    182.47 o
   6   2  13     6949.67     7189.64    355.38 o
   7   2  13       34.61        6.38     54.02 o
   8   2  13     4730.35     5039.84    275.45 o
   9   2  13      529.40      605.98     66.83 o
  10   2  13     1461.61     1392.54    143.91 o
  11   2  13      324.06      680.90    226.39 o
  12   2  13      693.36      772.38    124.25 o
  13   2  13     1090.39     1616.53    412.77 o
 -13   3  13       54.18      860.31    350.57 o
 -12   3  13      565.99     1614.66    550.99 o
 -11   3  13       48.28       67.24     99.02 o
 -10   3  13     4308.45     5116.27    737.31 o
  -9   3  13     2245.18     2068.32    207.82 o
  -8   3  13     3449.51     3820.60    271.00 o
  -7   3  13     8627.93     8237.38    315.98 o
  -6   3  13      343.98      369.67     82.14 o
  -5   3  13    15235.13    16071.83    577.54 o
  -4   3  13     4892.29     4652.66    203.17 o
  -3   3  13    10974.11    10586.10    412.78 o
  -2   3  13    22113.81    22971.54    876.02 o
  -1   3  13       89.33       82.65     39.62 o
   0   3  13     9882.29     9259.80    380.83 o
   1   3  13      288.82      337.84     82.91 o
   2   3  13    12507.78    12676.63    525.19 o
   3   3  13    14897.43    14952.58    572.91 o
   4   3  13       37.11       35.98     40.27 o
   5   3  13     8899.57     9133.21    355.46 o
   6   3  13       31.85       49.29     48.88 o
   7   3  13     2110.85     1869.23    237.04 o
   8   3  13      295.24      264.57     42.17 o
   9   3  13     2411.17     2437.51    174.44 o
  10   3  13       32.52       52.75     53.58 o
  11   3  13      605.02      608.00    108.11 o
  12   3  13      344.10      812.36    185.68 o
  13   3  13      925.41      985.29    137.95 o
 -13   4  13     2127.12     1665.32    414.18 o
 -12   4  13      591.58      527.41    112.15 o
 -11   4  13      604.15      565.45    114.74 o
 -10   4  13     1529.89     2948.79    681.99 o
  -9   4  13     1925.51     2033.33    204.46 o
  -8   4  13     6867.50     6933.45    436.90 o
  -7   4  13      964.93     1155.85    182.84 o
  -6   4  13    15287.44    15618.43    575.11 o
  -5   4  13     3242.47     3410.08    172.85 o
  -4   4  13    10070.97    10429.04    398.69 o
  -3   4  13     9713.08     9580.62    324.27 o
  -2   4  13     4660.09     4496.09    197.21 o
  -1   4  13    19348.70    19348.35    670.19 o
   0   4  13     2169.38     2075.58    112.57 o
   1   4  13    25069.42    24972.24    893.70 o
   2   4  13     5587.01     5695.83    236.91 o
   3   4  13     5744.67     5531.78    229.72 o
   4   4  13     9288.79     9320.95    349.32 o
   5   4  13     1102.87     1199.72    104.17 o
   6   4  13     6166.06     5709.35    240.14 o
   7   4  13       46.81       38.36     25.39 o
   8   4  13      922.56      886.73     50.36 o
   9   4  13      202.72      251.49     84.31 o
  10   4  13     4077.93     4191.63    234.28 o
  11   4  13     1045.68     1031.25    126.37 o
  12   4  13     1460.84     1271.12    166.75 o
 -12   5  13     2352.51     2249.92    337.72 o
 -11   5  13     3302.29     2994.11    527.30 o
 -10   5  13      299.92      214.70     90.26 o
  -9   5  13     7304.44     7461.46    398.09 o
  -8   5  13      275.34      246.07    119.36 o
  -7   5  13     8002.27     7743.91    365.94 o
  -6   5  13     4362.80     4441.59    209.20 o
  -5   5  13     3332.08     3413.36    181.21 o
  -4   5  13     5650.71     5671.92    235.20 o
  -3   5  13     2480.12     2348.06    119.75 o
  -2   5  13     7176.76     7314.54    275.66 o
  -1   5  13     4569.37     4491.55    194.70 o
   0   5  13    13969.95    13519.53    473.51 o
   1   5  13     1870.32     1794.68    116.06 o
   2   5  13    15592.57    15617.81    544.84 o
   3   5  13      165.34      150.37     45.10 o
   4   5  13    11511.22    11458.19    412.80 o
   5   5  13     4670.26     4719.05    213.98 o
   6   5  13     2826.16     2966.88    153.93 o
   7   5  13     8309.29     7767.60    260.99 o
   8   5  13      119.24      112.61     77.30 o
   9   5  13     9450.41     9583.16    427.42 o
  10   5  13     1387.60     1134.52    148.73 o
  11   5  13     3240.10     2985.31    231.67 o
  12   5  13     3897.53     3571.49    283.73 o
 -11   6  13     2561.13     2282.46    221.48 o
 -10   6  13     4073.20     3436.84    498.19 o
  -9   6  13       62.89       40.19     46.56 o
  -8   6  13     7310.31     7278.65    366.96 o
  -7   6  13      751.66      771.12    109.80 o
  -6   6  13     2282.91     2198.55    167.18 o
  -5   6  13     2435.81     2341.68    128.85 o
  -4   6  13     4630.68     4539.36    206.30 o
  -3   6  13     8110.16     8234.33    303.40 o
  -2   6  13     1110.13     1167.43    141.84 o
  -1   6  13     5918.72     6004.68    251.06 o
   0   6  13      688.09      689.01     75.29 o
   1   6  13     7500.35     7713.19    289.73 o
   2   6  13       92.91       99.56     48.18 o
   3   6  13     8956.73     9058.56    334.17 o
   4   6  13     1899.93     1872.78    116.74 o
   5   6  13     2681.05     2699.33    143.91 o
   6   6  13     5535.02     5318.39    212.19 o
   7   6  13      923.62      984.01     67.70 o
   8   6  13     8267.37     8071.59    369.97 o
   9   6  13       95.95      100.14     81.98 o
  10   6  13     6957.66     6456.35    359.02 o
  11   6  13     2976.75     2754.65    220.52 o
 -11   7  13      317.60      508.21    422.24 o
 -10   7  13      926.29      950.56    258.17 o
  -9   7  13     1212.45     1097.63    163.79 o
  -8   7  13     1607.08     1386.92    173.55 o
  -7   7  13     5921.12     5805.26    397.91 o
  -6   7  13      347.82      459.59    234.44 o
  -5   7  13     7737.82     7854.05    300.93 o
  -4   7  13     2874.23     2748.31    140.16 o
  -3   7  13     7847.21     7838.77    293.68 o
  -2   7  13     8535.87     8713.92    339.74 o
  -1   7  13        2.08       -7.98     30.54 o
   0   7  13    10554.68    10837.41    410.80 o
   1   7  13     2008.72     1922.83    124.46 o
   2   7  13     7133.97     7168.29    295.77 o
   3   7  13     6069.28     6002.88    233.80 o
   4   7  13      846.10      970.71     92.76 o
   5   7  13     3741.61     3956.36    199.81 o
   6   7  13       54.82      606.56    253.43 o
   7   7  13     1897.57     1839.49    117.62 o
   8   7  13        0.69      197.24     77.78 o
   9   7  13     1559.57     1505.90    135.59 o
  10   7  13       40.78       53.70     56.41 o
 -10   8  13      606.28      363.21    288.18 o
  -9   8  13      365.36      417.12    170.12 o
  -8   8  13     1096.63     1387.27    313.24 o
  -7   8  13      800.71      697.47    427.37 o
  -6   8  13     2871.34     2945.36    338.04 o
  -5   8  13      238.55      284.35    105.80 o
  -4   8  13     4680.36     4965.07    184.61 o
  -3   8  13     3259.91     3028.33    134.97 o
  -2   8  13     1452.38     1422.74    112.11 o
  -1   8  13     3159.93     3181.13    159.56 o
   0   8  13      241.04      213.05     62.25 o
   1   8  13     3859.85     3836.49    188.89 o
   2   8  13     3174.70     3075.43    175.69 o
   3   8  13      260.00      509.98    124.62 o
   4   8  13     2077.81     2624.68    259.64 o
   5   8  13       62.55       73.15     54.12 o
   6   8  13     2856.75     4220.50    724.36 o
   7   8  13       64.98      291.76    158.24 o
   8   8  13      408.64     1170.00    352.59 o
   9   8  13      114.83      106.01     87.17 o
  -8   9  13      734.55      539.99    221.78 o
  -7   9  13      118.55      983.27    599.17 o
  -6   9  13       97.59      325.15    318.82 o
  -5   9  13       43.93      471.48    424.80 o
  -4   9  13      407.20      299.65    150.99 o
  -3   9  13        3.76       -4.50     21.11 o
  -2   9  13      185.38      161.68     37.36 o
  -1   9  13       20.28       17.53     30.59 o
   0   9  13      531.73      595.62     78.62 o
   1   9  13      146.72      129.21     50.87 o
   2   9  13     1251.12     1336.77     98.63 o
   3   9  13       24.76      298.99    168.02 o
   4   9  13     1439.52     1431.73    125.30 o
   5   9  13      745.51     1848.99    464.46 o
   6   9  13      939.21     1396.09    266.45 o
   7   9  13     1221.37     2234.75    477.81 o
   8   9  13        0.27     1079.75    513.42 o
  -7  10  13      933.80     2300.34   1295.78 o
  -6  10  13        9.38      999.63   1106.89 o
  -5  10  13       68.06      275.20    188.04 o
  -4  10  13      183.18     2230.21   1866.75 o
  -3  10  13       24.44       40.96     77.26 o
  -2  10  13      332.65      323.54    172.32 o
  -1  10  13       64.73      169.45    124.67 o
   0  10  13       53.08       33.16     48.15 o
   1  10  13       27.69       32.02     52.99 o
   2  10  13      139.30      248.89    114.78 o
   3  10  13      584.57      535.30    101.90 o
   4  10  13      102.20       75.26     63.05 o
   5  10  13      995.37     1321.01    136.38 o
   6  10  13      191.00      302.65    149.05 o
  -4  11  13       40.02      585.57    590.62 o
  -3  11  13        6.96     3259.39   2565.92 o
  -2  11  13       75.14      226.84    168.37 o
  -1  11  13      100.03      197.04    172.16 o
   0  11  13        9.64      477.15    269.50 o
   1  11  13      215.87      316.39    165.11 o
   2  11  13      257.47      209.16     82.85 o
   3  11  13       13.93       44.44     57.62 o
   4  11  13      257.54      572.90    135.41 o
 -13   0  14       34.04        4.74     65.68 o
 -12   0  14      835.28     1034.55    185.79 o
 -11   0  14     1371.17     1246.27    173.46 o
 -10   0  14     4370.57     4894.23    687.21 o
  -9   0  14     4318.82     4878.84    646.18 o
  -8   0  14     4911.67     4876.37    341.73 o
  -7   0  14     2589.91     2490.13    186.79 o
  -6   0  14     5871.19     5479.97    304.03 o
  -5   0  14    19469.79    18415.31   1069.15 o
  -4   0  14      647.02      745.48    123.96 o
  -3   0  14    51728.43    51422.31   3019.87 o
  -2   0  14     9190.81     9011.33    581.36 o
  -1   0  14    30562.54    29617.13   1700.03 o
   0   0  14    25488.09    24811.70   1330.85 o
   1   0  14     3712.27     3663.59    216.97 o
   2   0  14    13889.55    13137.44    650.16 o
   3   0  14       39.50       51.01     58.62 o
   4   0  14     6458.13     6364.35    390.37 o
   5   0  14     8966.69    10236.44    681.55 o
   6   0  14     6518.79     7522.37    574.17 o
   7   0  14    14812.87    14468.27    875.54 o
   8   0  14      384.77      530.50    147.79 o
   9   0  14     3823.72     3870.25    281.88 o
  10   0  14      109.95      116.27     53.19 o
  11   0  14      329.53      380.40     70.82 o
  12   0  14        3.36        4.22     93.05 o
  13   0  14     3543.34     3272.76    606.86 o
 -13   1  14     2742.36     2810.01    206.49 o
 -12   1  14        9.46       44.05     70.14 o
 -11   1  14     4988.71     5739.23    455.75 o
 -10   1  14     2457.45     2576.84    254.65 o
  -9   1  14     2834.95     2990.90    275.96 o
  -8   1  14     4412.27     4251.12    237.39 o
  -7   1  14     3635.73     3330.46    164.31 o
  -6   1  14     5554.85     5442.26    261.97 o
  -5   1  14       57.38       52.99     50.57 o
  -4   1  14    12898.04    11835.89    432.97 o
  -3   1  14      537.13      553.50     88.45 o
  -2   1  14    19174.45    18969.94    713.74 o
  -1   1  14     4745.15     4630.38    245.80 o
   0   1  14     3058.35     3004.02    168.48 o
   1   1  14    10073.49     9971.39    401.53 o
   2   1  14       23.14       42.64     44.44 o
   3   1  14     8922.15     8871.79    398.53 o
   4   1  14     1389.17     1464.60    118.13 o
   5   1  14    11205.64    11383.73    527.12 o
   6   1  14     5956.32     6143.45    364.52 o
   7   1  14     5360.35     5426.17    292.64 o
   8   1  14     8007.67     8337.99    406.49 o
   9   1  14       87.94       82.40     41.41 o
  10   1  14     4347.19     4510.76    171.56 o
  11   1  14       42.42       23.07     20.70 o
  12   1  14     1921.13     1818.10    142.13 o
  13   1  14      806.92     1108.34    174.48 o
 -13   2  14      504.79      890.87    229.95 o
 -12   2  14     7338.07     6762.56   1037.58 o
 -11   2  14      554.55      527.57    179.25 o
 -10   2  14     4813.78     5433.69    433.59 o
  -9   2  14     5151.31     5366.03    347.10 o
  -8   2  14     1694.19     1692.35    122.05 o
  -7   2  14     7088.55     7058.26    351.29 o
  -6   2  14     1039.20     1138.50    133.52 o
  -5   2  14     4335.13     4488.80    225.96 o
  -4   2  14     4918.68     4831.97    253.46 o
  -3   2  14     1212.99     1026.23     89.18 o
  -2   2  14      522.09      516.09     96.05 o
  -1   2  14      210.80      222.82     57.99 o
   0   2  14      651.25      645.17     82.57 o
   1   2  14       15.47        8.45     30.02 o
   2   2  14     2698.63     2494.71    142.59 o
   3   2  14     2410.82     2457.74    150.21 o
   4   2  14    10875.65    11543.88    514.91 o
   5   2  14       14.39       63.28     52.33 o
   6   2  14     9689.24     9669.83    453.41 o
   7   2  14     5488.60     5652.36    292.58 o
   8   2  14     2308.24     2260.53    179.66 o
   9   2  14     7231.28     8018.44    314.06 o
  10   2  14       58.05      134.19     62.36 o
  11   2  14     2593.81     2412.69    175.24 o
  12   2  14      918.73     1108.72    133.98 o
  13   2  14     2048.58     1805.54    212.63 o
 -13   3  14     1394.12     1029.52    303.37 o
 -12   3  14        0.65      257.59    192.30 o
 -11   3  14     2559.75     2680.01    225.29 o
 -10   3  14      869.62     1703.53    561.89 o
  -9   3  14     2277.97     2417.97    230.06 o
  -8   3  14     4641.02     4577.17    352.36 o
  -7   3  14       11.56       -6.62     32.52 o
  -6   3  14     1483.50     1459.10    106.19 o
  -5   3  14     1006.63      873.87    142.54 o
  -4   3  14     1319.07     1216.57    117.68 o
  -3   3  14       60.59       73.18     62.87 o
  -2   3  14     4287.40     4467.16    206.64 o
  -1   3  14     7086.57     6727.64    273.41 o
   0   3  14       60.83       79.53     62.00 o
   1   3  14     2734.72     2524.53    131.28 o
   2   3  14      126.94      155.63     59.90 o
   3   3  14     5014.98     5135.80    292.52 o
   4   3  14      155.19      178.17     52.64 o
   5   3  14     1807.07     2089.10    196.10 o
   6   3  14     1182.11     1169.94    137.74 o
   7   3  14      656.24      782.93    123.19 o
   8   3  14     3245.78     2943.84    149.72 o
   9   3  14      494.47      447.58     40.73 o
  10   3  14     1057.13     1153.03    146.78 o
  11   3  14      360.39      543.49    165.61 o
  12   3  14     1002.95      962.11    170.84 o
 -12   4  14       56.14      313.97    114.08 o
 -11   4  14        8.61      247.10    191.50 o
 -10   4  14      386.21      509.34    199.43 o
  -9   4  14      148.14      129.67     79.23 o
  -8   4  14     2289.07     2385.73    244.84 o
  -7   4  14        3.28       -0.86     24.46 o
  -6   4  14     2993.90     3052.28    181.55 o
  -5   4  14     1063.37     1025.05    105.51 o
  -4   4  14      521.02      430.54     79.61 o
  -3   4  14     6143.55     6488.34    271.87 o
  -2   4  14     1084.28     1089.14    118.20 o
  -1   4  14     4226.08     4124.93    213.15 o
   0   4  14     3430.65     3300.23    154.35 o
   1   4  14        0.44      -10.02     32.97 o
   2   4  14     9288.31     9223.34    341.92 o
   3   4  14      924.08      890.15     86.44 o
   4   4  14     1271.01     1323.14    126.22 o
   5   4  14     4272.00     4615.67    195.74 o
   6   4  14       28.78       12.14     28.67 o
   7   4  14     1610.51     1593.09    106.58 o
   8   4  14      148.17      118.96     26.15 o
   9   4  14      447.50      509.93     92.82 o
  10   4  14      587.58     2139.82    711.11 o
  11   4  14        9.55       39.92     68.55 o
  12   4  14        9.52      233.14    154.90 o
 -12   5  14       15.27     1607.50    643.01 o
 -11   5  14      456.84      452.77    134.26 o
 -10   5  14       23.04       21.59     55.80 o
  -9   5  14       20.05      231.24    280.55 o
  -8   5  14       40.56       49.72     79.32 o
  -7   5  14       39.72       31.28     62.74 o
  -6   5  14      767.42      840.09     94.22 o
  -5   5  14       46.91        9.04     34.98 o
  -4   5  14        4.73       28.82     39.39 o
  -3   5  14        3.92        3.94     32.12 o
  -2   5  14      990.69     1010.78     98.64 o
  -1   5  14       26.91       34.34     33.80 o
   0   5  14     1473.07     1437.56    108.06 o
   1   5  14     2308.18     2469.89    159.87 o
   2   5  14       45.54       19.71     36.94 o
   3   5  14     1122.88     1199.94    115.22 o
   4   5  14       79.20       78.04     55.10 o
   5   5  14      158.09      152.99     68.72 o
   6   5  14       86.31      181.59     98.58 o
   7   5  14      424.75      414.03     66.64 o
   8   5  14        1.14       14.52     21.67 o
   9   5  14       47.66     1036.72    510.53 o
  10   5  14       90.22     1268.28    592.32 o
  11   5  14       32.20       14.42     62.50 o
 -11   6  14      458.56     1473.06    458.45 o
 -10   6  14      333.22     1860.25    742.20 o
  -9   6  14      272.15      316.48     85.80 o
  -8   6  14      759.00      965.01    413.20 o
  -7   6  14       59.36       45.48     55.41 o
  -6   6  14     1233.83     1180.44    112.87 o
  -5   6  14     1756.36     1758.22    120.02 o
  -4   6  14       12.87       91.61     64.58 o
  -3   6  14     3471.32     3631.77    201.88 o
  -2   6  14      765.61      705.02     82.22 o
  -1   6  14      502.86      563.86     85.53 o
   0   6  14     6553.96     6293.56    257.14 o
   1   6  14      650.02      614.33     82.75 o
   2   6  14     1862.04     1965.55    141.99 o
   3   6  14      813.06      752.52    102.97 o
   4   6  14      258.60      242.05     67.23 o
   5   6  14      932.25     1072.95    136.36 o
   6   6  14        0.17       -4.67     31.46 o
   7   6  14      452.17     1248.00    452.85 o
   8   6  14      279.80      448.74    137.87 o
   9   6  14       29.31      203.39    158.64 o
  10   6  14       46.67     2108.79    717.20 o
  11   6  14       97.52      121.58     96.77 o
 -10   7  14       24.55      -24.46     87.48 o
  -9   7  14      536.25      437.17    189.63 o
  -8   7  14      256.39      158.50     53.93 o
  -7   7  14     1565.05     1644.03    155.24 o
  -6   7  14      561.54      623.50    113.14 o
  -5   7  14      791.94      752.62     84.20 o
  -4   7  14     3650.13     3674.49    167.17 o
  -3   7  14       26.71       26.72     37.54 o
  -2   7  14     5417.48     5256.34    240.09 o
  -1   7  14     6315.70     6239.86    257.07 o
   0   7  14     1207.06     1250.92    109.96 o
   1   7  14     3861.96     3740.46    188.63 o
   2   7  14      127.59       93.63     51.34 o
   3   7  14     3724.13     3906.02    195.12 o
   4   7  14     1351.56     1211.42    121.69 o
   5   7  14     2148.13     2075.34    137.49 o
   6   7  14     1808.82     2905.48    535.57 o
   7   7  14       21.42        8.52     39.24 o
   8   7  14      556.38     1107.42    249.62 o
   9   7  14       15.90       32.84     53.08 o
  10   7  14      321.24      378.50    119.90 o
  -9   8  14     1872.21     1795.54    443.57 o
  -8   8  14      196.59      188.39    231.08 o
  -7   8  14     3425.74     3577.63    343.29 o
  -6   8  14        9.86      -47.23    110.62 o
  -5   8  14      751.06      790.45     70.93 o
  -4   8  14       22.88       16.54     31.69 o
  -3   8  14     1333.35     1487.49    146.36 o
  -2   8  14      441.47      456.96     83.38 o
  -1   8  14     1591.55     1643.79    122.35 o
   0   8  14       77.73      129.87     63.88 o
   1   8  14      459.45      898.96    248.49 o
   2   8  14      432.35      410.77     93.12 o
   3   8  14      145.14      127.70     55.88 o
   4   8  14     3845.97     3815.37    192.68 o
   5   8  14      568.17     1210.74    322.19 o
   6   8  14     5096.87     4701.11    223.94 o
   7   8  14     1091.31     1189.92    104.39 o
   8   8  14     1832.00     2150.48    204.34 o
   9   8  14     3490.68     3180.04    209.03 o
  -8   9  14     2505.61     2614.60    520.72 o
  -7   9  14       17.35       29.18    151.70 o
  -6   9  14     4923.42     4722.47    473.97 o
  -5   9  14      270.87      269.56    149.04 o
  -4   9  14     1886.11     1889.27    219.69 o
  -3   9  14      781.26      778.55     64.84 o
  -2   9  14     1249.94     1234.84     90.35 o
  -1   9  14     1362.98     1235.44    112.79 o
   0   9  14     1000.02     1135.78     96.94 o
   1   9  14      135.64      172.55     62.53 o
   2   9  14     1648.71     1753.83    124.46 o
   3   9  14     1663.09     1639.34    132.54 o
   4   9  14      273.90      472.47    105.06 o
   5   9  14     3405.19     3453.28    188.13 o
   6   9  14      486.54      853.13    179.80 o
   7   9  14     2454.81     2501.71    261.80 o
   8   9  14     1876.77     2022.24    204.20 o
  -6  10  14      515.19      491.75    285.24 o
  -5  10  14     4574.08     4268.72    558.39 o
  -4  10  14        0.85       31.91    130.40 o
  -3  10  14     3509.68     3494.10    348.04 o
  -2  10  14     1037.29     1024.16    147.35 o
  -1  10  14     2901.85     2846.80    169.27 o
   0  10  14     4210.98     4141.14    211.23 o
   1  10  14      766.78      583.68     91.63 o
   2  10  14     5123.99     4731.41    237.25 o
   3  10  14      439.52      354.77     82.63 o
   4  10  14     2647.99     2387.48    263.63 o
   5  10  14     1033.49      909.21    111.47 o
   6  10  14     1362.77     1150.59    149.27 o
  -3  11  14      131.79      112.83    170.37 o
  -2  11  14     3527.54     3385.32    343.29 o
  -1  11  14     2246.46     2102.98    183.47 o
   0  11  14     1373.50     1197.07    188.81 o
   1  11  14     5323.75     4874.44    307.10 o
   2  11  14       27.75       43.72     51.17 o
   3  11  14     4024.28     3782.71    213.06 o
 -13   1  15      369.65      346.33    113.42 o
 -12   1  15     1367.68     1035.59    271.27 o
 -11   1  15      140.32      746.60    353.45 o
 -10   1  15     4386.43     4394.27    317.48 o
  -9   1  15       37.53       31.14     69.52 o
  -8   1  15      977.86     1070.11    157.97 o
  -7   1  15     3223.35     3455.00    243.34 o
  -6   1  15       87.97       88.39     59.57 o
  -5   1  15     4421.32     4143.77    226.27 o
  -4   1  15     4298.19     4357.89    213.95 o
  -3   1  15        1.98        6.42     45.69 o
  -2   1  15     2614.93     2544.07    155.79 o
  -1   1  15     2900.56     2841.77    177.88 o
   0   1  15       45.35       93.92     56.46 o
   1   1  15      221.18      232.47     74.00 o
   2   1  15      384.29      510.62    111.62 o
   3   1  15        4.51        4.62     30.94 o
   4   1  15        2.51        6.38     37.36 o
   5   1  15     2049.02     1962.86    214.90 o
   6   1  15     1938.39     1957.89    162.68 o
   7   1  15      377.96      330.75    136.00 o
   8   1  15     3701.45     4071.73    286.59 o
   9   1  15       46.35       61.24     58.86 o
  10   1  15     2361.56     2167.68    125.94 o
  11   1  15     1108.01      981.25     82.31 o
  12   1  15       91.40       65.53     51.80 o
 -12   2  15      508.12     2396.75   1448.94 o
 -11   2  15     1999.67     1983.13    247.29 o
 -10   2  15       10.03       15.21     83.93 o
  -9   2  15     1899.20     2046.42    211.68 o
  -8   2  15      684.76      530.01     84.27 o
  -7   2  15      965.15      765.37    116.13 o
  -6   2  15     2013.70     2029.06    159.80 o
  -5   2  15      206.21      219.16     54.05 o
  -4   2  15     4987.29     4807.37    270.45 o
  -3   2  15      694.80      555.19     88.26 o
  -2   2  15     1932.18     1848.94    161.79 o
  -1   2  15     1885.39     1752.76    119.86 o
   0   2  15      712.86      717.78     97.18 o
   1   2  15     3393.81     3126.84    165.09 o
   2   2  15      834.05      935.43     99.33 o
   3   2  15     4195.81     4412.82    240.30 o
   4   2  15      390.33      469.92    102.14 o
   5   2  15     3060.69     3249.64    248.22 o
   6   2  15      523.56      484.30    137.81 o
   7   2  15     4279.20     4408.52    282.13 o
   8   2  15       31.45       46.46     56.29 o
   9   2  15     4650.84     4722.74    246.37 o
  10   2  15      438.23      410.85     49.60 o
  11   2  15       62.51       72.30     63.86 o
  12   2  15     1768.78     1610.25    156.25 o
 -12   3  15      622.86      536.48    168.16 o
 -11   3  15      112.41      101.79     99.57 o
 -10   3  15      451.78      468.17    133.50 o
  -9   3  15      609.05      638.46    126.88 o
  -8   3  15     2765.68     2765.43    246.03 o
  -7   3  15      157.13      175.39     80.30 o
  -6   3  15     3604.80     3719.46    204.44 o
  -5   3  15     1366.86     1242.77    183.78 o
  -4   3  15     2786.74     2762.76    194.29 o
  -3   3  15    10376.81    10196.52    431.81 o
  -2   3  15      696.54      790.36    123.76 o
  -1   3  15    16732.56    16113.88    674.72 o
   0   3  15     1967.01     2073.37    113.62 o
   1   3  15     6629.09     6922.31    280.14 o
   2   3  15    19536.06    19449.19    795.97 o
   3   3  15      121.76      100.74     59.77 o
   4   3  15    14987.95    16396.45    693.18 o
   5   3  15      300.38      216.09     85.20 o
   6   3  15     7409.01     7671.78    382.65 o
   7   3  15     2732.74     2681.79    189.91 o
   8   3  15      521.87      532.84     67.29 o
   9   3  15      205.51      236.36     44.16 o
  10   3  15      127.66      131.12     66.20 o
  11   3  15     1474.91     1571.61    195.40 o
  12   3  15        0.15      127.81     99.71 o
 -12   4  15       67.32       61.63     68.14 o
 -11   4  15     1233.09     1024.24    230.63 o
 -10   4  15        3.36        3.64     48.32 o
  -9   4  15     2469.47     2666.91    268.04 o
  -8   4  15        6.92        7.67     43.33 o
  -7   4  15     6102.38     6052.37    292.48 o
  -6   4  15     4833.46     4791.31    235.31 o
  -5   4  15     4759.79     4928.34    234.57 o
  -4   4  15     9488.46     8909.57    355.23 o
  -3   4  15      340.37      360.89     88.87 o
  -2   4  15    11596.66    11587.51    446.39 o
  -1   4  15       12.60        8.90     30.79 o
   0   4  15    14231.19    14394.05    582.48 o
   1   4  15     2374.63     2479.36    163.85 o
   2   4  15     5260.72     5374.32    275.92 o
   3   4  15     8564.57     8507.08    390.92 o
   4   4  15       22.18       38.49     39.78 o
   5   4  15     6462.29     6473.28    261.09 o
   6   4  15      491.43      500.40     67.55 o
   7   4  15     4024.17     4188.00    214.87 o
   8   4  15     1647.17     1659.46    106.08 o
   9   4  15     1590.33     1613.64    154.65 o
  10   4  15     4237.81     4306.82    267.55 o
  11   4  15       66.79      100.56     73.64 o
 -11   5  15      235.22      206.48     85.27 o
 -10   5  15     5144.38     5390.23    406.61 o
  -9   5  15     1370.04     1333.10    170.22 o
  -8   5  15     6869.40     7043.50    453.33 o
  -7   5  15     6703.15     6465.85    274.58 o
  -6   5  15     1542.68     1564.78    124.71 o
  -5   5  15    11667.06    11165.31    414.48 o
  -4   5  15      356.82      374.57     68.40 o
  -3   5  15    13180.08    13252.65    515.85 o
  -2   5  15     1095.00     1085.29    106.71 o
  -1   5  15     5088.39     5337.99    207.35 o
   0   5  15       46.93       61.90     48.63 o
   1   5  15     6570.64     6628.58    249.10 o
   2   5  15      774.57      818.18     96.38 o
   3   5  15     1434.07     1424.81    102.29 o
   4   5  15     3080.16     3020.57    178.69 o
   5   5  15      212.32      258.12     72.58 o
   6   5  15     4630.31     4349.22    202.70 o
   7   5  15      185.51      223.14     45.31 o
   8   5  15     5799.52     5783.66    228.82 o
   9   5  15     2895.15     2791.61    185.48 o
  10   5  15     2895.82     2659.15    226.78 o
  11   5  15     5865.25     5735.91    357.05 o
 -11   6  15     3022.69     2558.68    535.55 o
 -10   6  15       33.22       42.62     58.84 o
  -9   6  15     4825.47     4824.91    313.44 o
  -8   6  15     1386.76     1190.75    169.16 o
  -7   6  15     5310.88     5204.83    291.57 o
  -6   6  15     6963.92     6947.84    301.35 o
  -5   6  15        6.05       26.73     35.56 o
  -4   6  15     6856.03     6977.25    295.19 o
  -3   6  15       15.43        3.12     33.42 o
  -2   6  15    10994.72    11129.28    427.17 o
  -1   6  15     1780.29     1765.56    138.59 o
   0   6  15      604.08      618.26     88.98 o
   1   6  15     2997.47     3052.64    187.65 o
   2   6  15     1325.60     1383.77    130.30 o
   3   6  15     3577.75     3852.56    210.45 o
   4   6  15      506.31      476.30     73.61 o
   5   6  15     7031.63     6972.87    291.81 o
   6   6  15       65.19       67.24     53.11 o
   7   6  15     5490.89     5077.97    204.54 o
   8   6  15      986.59     1025.23     77.20 o
   9   6  15     4258.26     4042.31    258.47 o
  10   6  15     3431.95     3332.58    293.63 o
 -10   7  15      564.56      849.22    339.79 o
  -9   7  15       77.30       25.02     51.70 o
  -8   7  15     1466.94     1304.24    297.60 o
  -7   7  15      292.63      285.42    107.66 o
  -6   7  15     3897.75     3975.55    253.90 o
  -5   7  15     4695.44     4736.46    200.12 o
  -4   7  15     1473.36     1499.78    120.43 o
  -3   7  15     7132.14     7080.23    300.90 o
  -2   7  15       22.75       18.39     36.86 o
  -1   7  15     3547.46     3699.23    210.50 o
   0   7  15     2405.16     2476.11    152.52 o
   1   7  15     5486.22     5628.97    268.81 o
   2   7  15     7900.24     7869.29    343.72 o
   3   7  15      346.40      335.49     68.20 o
   4   7  15     6219.35     6401.68    314.17 o
   5   7  15      167.01      225.28     80.69 o
   6   7  15     4594.63     4563.01    224.12 o
   7   7  15     1638.55     1860.24    148.62 o
   8   7  15     1552.40     1406.57     86.09 o
   9   7  15     1071.66     1174.71    170.92 o
  -9   8  15      423.80      358.65    299.94 o
  -8   8  15        1.23        0.79     52.57 o
  -7   8  15      223.68      288.07    257.26 o
  -6   8  15       14.22       19.02     34.75 o
  -5   8  15     1454.08     1299.78     83.13 o
  -4   8  15     2121.74     2146.23    125.57 o
  -3   8  15      334.04      273.20     59.19 o
  -2   8  15     3387.19     3611.76    172.00 o
  -1   8  15      330.45      347.42     65.18 o
   0   8  15     3793.69     3956.97    192.02 o
   1   8  15     4326.22     4444.90    209.46 o
   2   8  15     1593.59     1597.49    125.13 o
   3   8  15     5698.55     5528.53    269.75 o
   4   8  15       89.03      512.24    216.41 o
   5   8  15     3997.22     4090.22    219.48 o
   6   8  15      577.58      795.63    122.68 o
   7   8  15      813.23      968.02    104.03 o
   8   8  15     1151.46     1300.04    140.84 o
  -7   9  15      472.44      516.78    176.43 o
  -6   9  15       54.02     2522.72   1659.05 o
  -5   9  15      227.74      223.70    126.16 o
  -4   9  15      461.49      649.71    171.76 o
  -3   9  15      442.12      508.69     74.80 o
  -2   9  15     1329.97     1463.92    102.58 o
  -1   9  15      129.02      172.12     83.43 o
   0   9  15      480.55      572.35     87.35 o
   1   9  15        1.68       17.85     33.32 o
   2   9  15      504.57      685.57     99.67 o
   3   9  15      619.63      729.31    101.74 o
   4   9  15      137.12      163.88     68.12 o
   5   9  15      691.01      676.32    103.93 o
   6   9  15     1441.65     1304.45    125.66 o
   7   9  15        1.31      258.58    173.21 o
  -5  10  15      173.77     2114.80   1612.89 o
  -4  10  15      185.32      183.09    114.74 o
  -3  10  15      986.96     1719.59    792.52 o
  -2  10  15       32.26      258.95    222.61 o
  -1  10  15      376.36      527.13    275.29 o
   0  10  15      171.96      233.71     99.40 o
   1  10  15        0.95       17.37     49.39 o
   2  10  15       11.51       14.48     50.38 o
   3  10  15       65.94      265.72    106.75 o
   4  10  15       89.83      579.06    215.46 o
   5  10  15       29.43       48.17     53.78 o
  -1  11  15       27.36       14.11     70.83 o
   0  11  15       74.51      542.69    322.74 o
 -12   0  16     1504.80     1668.31    342.23 o
 -11   0  16      416.13      225.60    264.97 o
 -10   0  16     1592.08     1704.35    454.72 o
  -9   0  16     2736.08     2617.21    336.77 o
  -8   0  16     3345.43     3300.54    281.34 o
  -7   0  16      675.39      876.58    143.88 o
  -6   0  16     2480.29     2430.59    185.86 o
  -5   0  16        3.75       20.70     58.62 o
  -4   0  16     8148.95     8166.51    488.44 o
  -3   0  16     4453.36     4407.59    314.64 o
  -2   0  16    24743.95    24116.69   1452.32 o
  -1   0  16    20818.49    20955.49   1267.28 o
   0   0  16      259.27      301.92    147.23 o
   1   0  16    22260.03    22570.55   1271.89 o
   2   0  16     4657.68     4897.57    343.09 o
   3   0  16     9484.31    10291.87    616.90 o
   4   0  16     9128.79     9767.65    685.35 o
   5   0  16     1759.69     2184.36    237.08 o
   6   0  16    10738.13    10745.27    683.29 o
   7   0  16     2625.29     2997.35    298.20 o
   8   0  16     4316.99     5032.81    508.74 o
   9   0  16     2664.38     2707.43    255.60 o
  10   0  16      451.32      476.08     98.96 o
  11   0  16     2556.85     2554.44    207.61 o
  12   0  16       72.92       76.12    169.75 o
 -12   1  16     1926.55     2069.21    254.92 o
 -11   1  16      616.99      737.84    212.14 o
 -10   1  16     2477.56     2321.98    348.01 o
  -9   1  16     6916.23     7214.10    523.53 o
  -8   1  16        2.23       -0.92     33.12 o
  -7   1  16     6824.72     6883.44    319.36 o
  -6   1  16      230.48      179.30     62.23 o
  -5   1  16     5029.76     5060.88    299.70 o
  -4   1  16     4662.47     4859.26    292.56 o
  -3   1  16     6841.46     6916.57    363.33 o
  -2   1  16     7680.40     7795.72    358.07 o
  -1   1  16     2386.17     2318.96    149.34 o
   0   1  16     9017.87     9424.54    410.63 o
   1   1  16      648.76      655.94     83.32 o
   2   1  16     9623.97     9688.97    431.10 o
   3   1  16     4165.98     4482.35    252.47 o
   4   1  16     6588.89     6815.48    377.27 o
   5   1  16     9413.68     9802.17    436.52 o
   6   1  16     1263.43     1244.68    114.71 o
   7   1  16     5636.37     5847.62    379.67 o
   8   1  16       66.45       79.24     79.70 o
   9   1  16     3305.15     3568.51    250.70 o
  10   1  16      913.73      950.83     83.60 o
  11   1  16     1836.06     1699.04    123.26 o
  12   1  16     1486.60     1407.56    134.97 o
 -12   2  16      445.76      361.04    146.63 o
 -11   2  16     4317.80     4571.45    335.91 o
 -10   2  16     7554.19     7615.20    558.87 o
  -9   2  16      133.42      140.44     81.01 o
  -8   2  16     6757.45     6731.79    319.68 o
  -7   2  16     1397.09     1306.82    136.49 o
  -6   2  16     6156.91     6093.18    303.77 o
  -5   2  16     6686.47     6550.78    318.60 o
  -4   2  16     1718.63     1675.85    151.93 o
  -3   2  16     7729.75     7828.56    333.95 o
  -2   2  16        7.47       19.92     47.57 o
  -1   2  16     3954.51     3879.26    245.44 o
   0   2  16     1137.27     1199.81    110.25 o
   1   2  16     3712.52     3778.03    169.29 o
   2   2  16      682.86      641.04    109.13 o
   3   2  16      407.50      374.79     83.78 o
   4   2  16     1514.23     1584.04    154.06 o
   5   2  16     2341.07     2303.69    222.95 o
   6   2  16     1574.72     1760.29    152.84 o
   7   2  16     1845.31     2031.43    230.60 o
   8   2  16     4357.72     4385.69    337.18 o
   9   2  16        0.32      -12.43     46.06 o
  10   2  16     3463.12     3334.42    156.36 o
  11   2  16      264.64      411.44     91.36 o
  12   2  16     1418.30     1565.59    162.14 o
 -12   3  16     1318.68     1522.15    233.08 o
 -11   3  16      922.51     1019.94    220.42 o
 -10   3  16      723.55      667.60    185.03 o
  -9   3  16     3663.16     3801.19    299.77 o
  -8   3  16       19.77       14.24     45.25 o
  -7   3  16     4615.76     4576.54    240.15 o
  -6   3  16      544.93      414.23     92.45 o
  -5   3  16     2142.02     2428.89    193.06 o
  -4   3  16     2520.23     2413.43    173.15 o
  -3   3  16     4900.11     5126.52    296.37 o
  -2   3  16     7139.67     7012.42    331.48 o
  -1   3  16      969.17      901.86    121.05 o
   0   3  16     4143.40     4156.11    233.90 o
   1   3  16     1170.59     1036.71    148.20 o
   2   3  16     4338.38     4378.38    285.34 o
   3   3  16      275.29      274.72     71.94 o
   4   3  16     2729.19     2799.03    195.29 o
   5   3  16     1318.29     1267.88    153.12 o
   6   3  16      114.56      144.41    109.13 o
   7   3  16     2201.42     2025.08    196.81 o
   8   3  16       43.36       20.91     22.62 o
   9   3  16     3676.38     3464.26    166.99 o
  10   3  16       25.29       26.44     57.71 o
  11   3  16      497.12      473.78     89.88 o
 -11   4  16      266.54      286.34    148.12 o
 -10   4  16       38.79       14.97     56.70 o
  -9   4  16      136.77      142.47    110.00 o
  -8   4  16      103.51       77.81     83.00 o
  -7   4  16       32.10       28.43     47.43 o
  -6   4  16      134.06      162.71     64.83 o
  -5   4  16      339.62      341.43     77.89 o
  -4   4  16      481.51      512.27     92.95 o
  -3   4  16      736.41      710.10     82.03 o
  -2   4  16     4681.70     4242.30    239.68 o
  -1   4  16     6067.06     5888.12    312.30 o
   0   4  16      477.49      329.88     69.42 o
   1   4  16      743.94      735.21    112.03 o
   2   4  16     2281.40     2133.27    154.15 o
   3   4  16     5225.00     5243.45    327.35 o
   4   4  16     3274.69     2685.28    392.42 o
   5   4  16       81.29       96.30     50.85 o
   6   4  16     3584.19     3280.89    173.46 o
   7   4  16     2034.59     2219.83    149.85 o
   8   4  16      823.22      877.00     77.60 o
   9   4  16      167.44      124.83     27.61 o
  10   4  16        4.93      -13.09     56.42 o
  11   4  16      343.26     1007.77    358.92 o
 -11   5  16       42.47       63.65     80.30 o
 -10   5  16      528.79      429.92    133.00 o
  -9   5  16        2.05       18.38     67.29 o
  -8   5  16        0.22      -20.43     67.70 o
  -7   5  16       85.30       82.39     62.32 o
  -6   5  16      303.27      314.02     87.29 o
  -5   5  16      163.80       96.57     56.81 o
  -4   5  16      454.97      449.35     85.72 o
  -3   5  16       43.46       13.90     38.11 o
  -2   5  16        1.28       14.32     40.44 o
  -1   5  16      312.46      297.46     68.55 o
   0   5  16     1082.64     1087.97    122.70 o
   1   5  16      677.88      681.66     97.45 o
   2   5  16     1270.62     1230.10    130.93 o
   3   5  16     1515.39     1588.25    108.43 o
   4   5  16       30.78       38.85     46.29 o
   5   5  16       93.24      115.81     57.65 o
   6   5  16      151.80      178.94     62.92 o
   7   5  16       66.90       89.26     43.85 o
   8   5  16       38.41       22.99     26.23 o
   9   5  16        0.94        3.21     37.70 o
  10   5  16      134.60      344.24    133.24 o
 -10   6  16       92.29       84.36     94.66 o
  -9   6  16       78.34       78.19     78.08 o
  -8   6  16      141.99       82.62     79.91 o
  -7   6  16      544.89      546.60    133.08 o
  -6   6  16      107.71      194.78     63.67 o
  -5   6  16      261.79      233.12     64.09 o
  -4   6  16     1118.99     1197.81    130.86 o
  -3   6  16       50.38       71.59     45.02 o
  -2   6  16     4152.27     3977.52    209.81 o
  -1   6  16     1447.27     1544.50    116.20 o
   0   6  16     1033.37     1059.16    107.78 o
   1   6  16     5936.56     6106.49    291.88 o
   2   6  16       15.72        9.35     37.88 o
   3   6  16     2520.89     2721.90    186.14 o
   4   6  16     2032.49     1879.49    158.69 o
   5   6  16        4.31        1.64     30.11 o
   6   6  16     1539.67     1377.17    118.04 o
   7   6  16      120.54      106.03     46.65 o
   8   6  16      219.83      192.71     43.15 o
   9   6  16      117.46       89.62    102.06 o
  10   6  16       79.70       48.65     67.78 o
  -9   7  16       70.81       50.17    127.87 o
  -8   7  16       33.41       27.23     58.66 o
  -7   7  16      135.05      140.23     66.99 o
  -6   7  16      118.35      112.17     51.89 o
  -5   7  16     1047.13     1129.91     97.93 o
  -4   7  16       16.64       17.91     37.00 o
  -3   7  16     1946.76     1992.18    127.74 o
  -2   7  16      342.05      356.82     80.77 o
  -1   7  16      213.82      273.79     70.00 o
   0   7  16     3881.50     3901.39    202.73 o
   1   7  16        2.50        6.24     35.30 o
   2   7  16     3040.81     3037.46    201.31 o
   3   7  16     2343.47     2245.86    163.45 o
   4   7  16      304.30      269.42     79.79 o
   5   7  16     4207.60     4289.20    267.27 o
   6   7  16      389.79      506.18     97.53 o
   7   7  16     1452.45     1380.94    118.42 o
   8   7  16      154.54      265.50    133.40 o
   9   7  16      664.20      607.47    123.45 o
  -8   8  16     2722.03     3071.28    545.97 o
  -7   8  16      168.39      157.36    221.12 o
  -6   8  16     2219.36     2041.66    142.46 o
  -5   8  16     1263.19     1296.47     93.44 o
  -4   8  16      703.06      711.10     74.76 o
  -3   8  16      640.15      675.48     80.67 o
  -2   8  16      352.33      417.96     78.55 o
  -1   8  16     1951.67     1938.22    125.60 o
   0   8  16      138.10      142.15     67.77 o
   1   8  16      138.37      143.61     62.98 o
   2   8  16      385.30      432.56     86.73 o
   3   8  16      630.71      835.41    146.34 o
   4   8  16      834.55      779.93    115.20 o
   5   8  16     1316.40     1175.88    122.59 o
   6   8  16     1274.07     1490.86    156.88 o
   7   8  16      881.08     1164.86    152.88 o
   8   8  16     1269.64     1200.20    139.06 o
  -6   9  16      900.55      851.75    340.14 o
  -5   9  16     1865.41     1831.62    317.30 o
  -4   9  16     2281.53     2426.75    330.32 o
  -3   9  16      272.44      271.67     90.46 o
  -2   9  16     2928.14     2883.23    180.77 o
  -1   9  16       22.49       28.21     41.60 o
   0   9  16     1888.12     1885.07    144.25 o
   1   9  16      135.96      122.20     66.71 o
   2   9  16      569.66      614.24     80.70 o
   3   9  16      144.30      129.63     68.99 o
   4   9  16      570.82      560.85     97.43 o
   5   9  16      353.83      356.86     86.91 o
   6   9  16      267.84      205.59     84.33 o
  -4  10  16     2245.32     2084.29    274.67 o
  -3  10  16     1181.46     1435.83    188.67 o
  -2  10  16     1302.93     1245.27    244.43 o
  -1  10  16     4639.91     4928.57    302.44 o
   0  10  16       64.75       78.34     53.90 o
   1  10  16     5566.02     5410.33    292.79 o
   2  10  16     1088.91     1031.74    101.94 o
   3  10  16     1859.75     1813.38    151.82 o
   4  10  16     2356.97     2173.64    166.79 o
 -12   1  17      331.50      320.42    144.06 o
 -11   1  17     1833.45     1953.40    310.82 o
 -10   1  17      285.22      146.30    118.94 o
  -9   1  17     3129.39     3437.90    444.38 o
  -8   1  17      573.18      639.36    124.01 o
  -7   1  17       47.46       28.50     49.94 o
  -6   1  17     5145.56     5239.13    264.63 o
  -5   1  17     1388.17     1533.16    135.19 o
  -4   1  17     2431.05     2626.49    226.53 o
  -3   1  17     7038.15     6712.61    316.09 o
  -2   1  17     1303.25     1356.43    175.77 o
  -1   1  17     2928.70     3038.85    209.62 o
   0   1  17      289.27      316.23     79.97 o
   1   1  17      510.51      525.18    131.30 o
   2   1  17      395.21      501.42    111.03 o
   3   1  17       37.22       45.83     52.43 o
   4   1  17      280.18      250.37     83.00 o
   5   1  17       18.46       41.38     66.59 o
   6   1  17      946.96     1089.41    156.00 o
   7   1  17      264.92      286.35     85.05 o
   8   1  17      304.22      312.67    114.14 o
   9   1  17      543.52      424.24    138.69 o
  10   1  17      522.89      535.65     70.94 o
  11   1  17      116.41      101.09     65.18 o
 -12   2  17     1039.61     1268.09    203.62 o
 -11   2  17        8.42      -19.95     65.91 o
 -10   2  17     1470.08     1495.62    231.49 o
  -9   2  17      462.30      558.49    140.83 o
  -8   2  17      911.94      631.06    148.13 o
  -7   2  17     2676.19     2726.71    240.01 o
  -6   2  17      373.63      378.74    117.77 o
  -5   2  17     4476.28     4384.48    262.82 o
  -4   2  17      889.95      901.24    109.32 o
  -3   2  17     3771.39     3801.40    212.29 o
  -2   2  17     2891.09     2920.04    199.27 o
  -1   2  17      284.49      308.76     91.33 o
   0   2  17     3619.58     3785.63    229.59 o
   1   2  17       50.58       38.78     70.24 o
   2   2  17     5168.36     5395.01    290.58 o
   3   2  17        6.38       15.16     49.46 o
   4   2  17     1447.23     1450.86    140.49 o
   5   2  17       66.51       74.79     63.39 o
   6   2  17     1380.40     1336.80    128.64 o
   7   2  17     1879.29     1834.47    172.41 o
   8   2  17        6.89      -14.54     58.10 o
   9   2  17      173.23      206.38    113.51 o
  10   2  17       64.21       44.86     32.57 o
  11   2  17      304.34      338.69    106.46 o
 -11   3  17      589.73      582.29    195.16 o
 -10   3  17      320.26      362.05    135.95 o
  -9   3  17       80.18       92.31    113.73 o
  -8   3  17       51.09       93.63     62.36 o
  -7   3  17      578.54      553.57     86.44 o
  -6   3  17     1207.47     1073.27    165.39 o
  -5   3  17      285.55      281.94     86.96 o
  -4   3  17     3151.71     3085.28    195.69 o
  -3   3  17       15.36       16.17     48.92 o
  -2   3  17     6681.37     6663.20    335.38 o
  -1   3  17     1198.36     1376.79    132.96 o
   0   3  17     2245.93     2178.43    140.84 o
   1   3  17     5095.84     5264.00    279.75 o
   2   3  17      229.75      221.24     90.12 o
   3   3  17    18606.17    18847.05    828.10 o
   4   3  17      528.40      502.72    119.66 o
   5   3  17     8964.66     8660.87    443.60 o
   6   3  17     5619.26     6016.87    327.14 o
   7   3  17     1124.12     1265.97    174.88 o
   8   3  17     4837.00     4896.05    327.40 o
   9   3  17       11.96       26.93     39.08 o
  10   3  17     1544.12     1659.77    170.97 o
  11   3  17      974.00      982.64    147.18 o
 -11   4  17      406.13      347.38    183.89 o
 -10   4  17      895.16     1096.66    160.64 o
  -9   4  17     1276.82     1371.62    184.82 o
  -8   4  17      502.59      527.94    101.54 o
  -7   4  17     3736.89     3841.07    197.85 o
  -6   4  17      465.51      430.35     99.50 o
  -5   4  17     5372.05     5293.56    260.66 o
  -4   4  17      141.81      155.03     69.48 o
  -3   4  17     6383.36     6301.03    240.98 o
  -2   4  17     1032.13      911.03    164.32 o
  -1   4  17     2801.37     2177.78    481.67 o
   0   4  17     1241.52     1365.44    132.12 o
   1   4  17     7281.51     7117.12    380.26 o
   2   4  17     9295.36     9143.29    410.87 o
   3   4  17     1649.17     1530.20    173.77 o
   4   4  17    10538.38    10335.68    505.14 o
   5   4  17     4328.11     4455.96    209.23 o
   6   4  17     3943.65     3922.73    220.76 o
   7   4  17     6201.32     5962.84    283.35 o
   8   4  17       50.05       53.01     41.54 o
   9   4  17     4393.51     3788.63    343.13 o
  10   4  17      377.61      431.89    116.31 o
 -10   5  17      569.76      580.69    148.21 o
  -9   5  17     2767.93     2992.27    295.53 o
  -8   5  17     5249.87     5041.97    276.27 o
  -7   5  17     1749.85     1705.60    158.00 o
  -6   5  17    13366.48    12800.29    529.08 o
  -5   5  17     1008.28     1055.37    129.36 o
  -4   5  17     7271.56     7185.33    336.32 o
  -3   5  17     3603.73     3431.86    172.88 o
  -2   5  17     3157.85     3046.39    199.94 o
  -1   5  17     6015.22     6007.11    274.31 o
   0   5  17       15.79       11.17     44.91 o
   1   5  17     2776.41     2688.17    171.57 o
   2   5  17      121.26      181.70     67.28 o
   3   5  17     1227.50     1381.74    147.50 o
   4   5  17      804.64      830.75     99.57 o
   5   5  17     2946.20     2794.21    175.32 o
   6   5  17     2176.37     2151.38    163.16 o
   7   5  17     1042.58      969.63     93.53 o
   8   5  17     2261.30     2161.28    137.24 o
   9   5  17      408.57      336.11    122.42 o
  10   5  17     4799.66     5187.79    388.45 o
 -10   6  17     2769.90     2380.95    559.22 o
  -9   6  17     1761.77     1774.99    225.16 o
  -8   6  17     2154.75     2151.93    206.25 o
  -7   6  17     6283.02     6142.21    295.12 o
  -6   6  17        2.25      -13.19     37.37 o
  -5   6  17     6045.05     5829.40    283.91 o
  -4   6  17     1849.69     1913.20    149.88 o
  -3   6  17     3671.57     3581.60    194.87 o
  -2   6  17     4451.94     4327.80    224.71 o
  -1   6  17       16.34       22.25     42.49 o
   0   6  17     2936.08     2853.37    157.51 o
   1   6  17      279.73      302.26     91.47 o
   2   6  17     5730.13     5531.70    249.04 o
   3   6  17      233.89      276.95     77.96 o
   4   6  17     4101.31     4264.05    247.66 o
   5   6  17      795.06      840.78    105.29 o
   6   6  17     1733.31     1743.40    136.66 o
   7   6  17     2582.39     2758.06    158.16 o
   8   6  17      827.65      703.76     82.42 o
   9   6  17     2034.00     2023.30    218.80 o
  -9   7  17      256.10      304.12    270.64 o
  -8   7  17     1319.07     1390.09    192.31 o
  -7   7  17      236.29      253.08     79.80 o
  -6   7  17     1823.40     1757.23    133.75 o
  -5   7  17       97.01       82.86     62.01 o
  -4   7  17     2423.27     2243.22    151.32 o
  -3   7  17       26.12       25.69     38.68 o
  -2   7  17     3574.87     3559.08    193.21 o
  -1   7  17      782.60      822.24    110.45 o
   0   7  17     1680.59     1688.68    128.94 o
   1   7  17     4758.25     4653.40    237.69 o
   2   7  17      801.10      783.71     95.49 o
   3   7  17     7643.47     7719.25    325.69 o
   4   7  17     1653.94     1651.26    118.43 o
   5   7  17     1879.31     1924.80    137.66 o
   6   7  17     2804.09     2975.58    150.98 o
   7   7  17      450.33      480.45     72.98 o
   8   7  17     2805.34     2897.63    232.45 o
  -7   8  17      221.45      257.28    151.10 o
  -6   8  17       48.17       31.15     96.53 o
  -5   8  17      494.66      529.98     96.11 o
  -4   8  17       58.62       34.06     44.32 o
  -3   8  17     1040.86     1100.65     93.97 o
  -2   8  17      306.19      313.06     78.10 o
  -1   8  17     1652.36     1793.22    147.98 o
   0   8  17     2249.26     2282.89    156.17 o
   1   8  17     1060.62     1151.21    119.53 o
   2   8  17     4607.61     4619.26    223.26 o
   3   8  17       49.81       50.26     59.68 o
   4   8  17     2231.88     2488.09    183.89 o
   5   8  17      356.19      348.60     78.48 o
   6   8  17     1794.19     1760.45    129.49 o
   7   8  17     1594.26     1578.98    141.46 o
  -6   9  17      296.96      346.54    292.34 o
  -5   9  17      440.30      418.73    170.10 o
  -4   9  17      281.53      271.50    124.22 o
  -3   9  17     1512.32     1343.89    130.10 o
  -2   9  17        6.20       15.98     38.84 o
  -1   9  17      787.66      867.81    109.85 o
   0   9  17        3.86        6.29     34.85 o
   1   9  17      709.71      694.20     96.69 o
   2   9  17       86.27       86.39     66.92 o
   3   9  17      237.42      180.37     77.90 o
   4   9  17        1.05        8.98     37.71 o
   5   9  17      349.29      339.72     83.24 o
  -3  10  17        0.21      198.76    209.23 o
  -2  10  17      556.85      652.42    208.72 o
  -1  10  17        9.57       -3.90     68.58 o
   0  10  17      436.57      413.78     92.52 o
   1  10  17      594.46      539.65    103.06 o
   2  10  17       73.57      163.03     67.40 o
 -11   0  18     1924.05     2253.09    533.36 o
 -10   0  18      377.80      564.13    331.64 o
  -9   0  18     1493.41     1462.73    226.69 o
  -8   0  18     7686.07     7577.32    622.86 o
  -7   0  18     1196.78     1281.87    247.95 o
  -6   0  18      586.12      507.85    180.00 o
  -5   0  18     1793.51     1746.03    268.32 o
  -4   0  18     5412.16     5461.59    386.95 o
  -3   0  18      105.84      106.84     89.46 o
  -2   0  18    17681.40    17227.40    941.94 o
  -1   0  18      150.22      125.28    139.30 o
   0   0  18    11929.77    12459.40    756.87 o
   1   0  18     7371.47     7306.73    577.17 o
   2   0  18     3840.42     4026.16    403.47 o
   3   0  18     3493.79     3475.57    297.51 o
   4   0  18      896.51      922.26    240.55 o
   5   0  18    11063.36    12128.74    771.89 o
   6   0  18      829.34      839.35    357.28 o
   7   0  18     6511.81     7175.75    547.13 o
   8   0  18     5500.93     4963.26    437.80 o
   9   0  18      954.93      768.81    287.04 o
  10   0  18     7217.50     7902.34    422.53 o
  11   0  18        0.33       -2.15     30.94 o
 -11   1  18       58.44       98.71    141.18 o
 -10   1  18     3055.53     2477.83    874.97 o
  -9   1  18     2252.33     2085.12    199.90 o
  -8   1  18     1467.54     1571.89    175.72 o
  -7   1  18     2345.76     2252.74    220.00 o
  -6   1  18     1961.44     1773.33    171.79 o
  -5   1  18     6033.20     6028.70    326.90 o
  -4   1  18       10.42        4.73     40.47 o
  -3   1  18     8687.43     8301.95    445.11 o
  -2   1  18        4.86        3.21     30.60 o
  -1   1  18     7266.48     7377.19    374.27 o
   0   1  18     2909.71     2831.14    210.45 o
   1   1  18     4131.17     4205.36    233.98 o
   2   1  18     9071.48     9240.21    446.82 o
   3   1  18      241.56      278.25     74.47 o
   4   1  18     7485.94     7538.47    428.26 o
   5   1  18       65.53       67.57     62.76 o
   6   1  18     4703.75     4890.44    351.14 o
   7   1  18     1127.28     1230.34    172.15 o
   8   1  18     1865.78     1938.76    189.67 o
   9   1  18     3548.41     3925.87    313.01 o
  10   1  18      604.43      644.24     83.94 o
  11   1  18     2719.21     2985.92    261.37 o
 -11   2  18     1594.84     1903.82    303.86 o
 -10   2  18      588.34      653.46    153.41 o
  -9   2  18     6968.16     7121.51    397.22 o
  -8   2  18     1186.88     1152.67    177.71 o
  -7   2  18     6342.92     6374.50    351.79 o
  -6   2  18     5594.23     5596.79    348.55 o
  -5   2  18     1518.34     1482.07    186.47 o
  -4   2  18    10960.98    10635.57    494.93 o
  -3   2  18        5.57       14.05     39.84 o
  -2   2  18    10824.87    10681.96    526.39 o
  -1   2  18     5075.17     5193.00    246.14 o
   0   2  18      536.01      615.73    109.38 o
   1   2  18     5855.42     5985.92    354.24 o
   2   2  18        0.87       16.62     65.36 o
   3   2  18     5780.54     6127.86    314.44 o
   4   2  18        4.19        1.12     45.86 o
   5   2  18     1608.23     1424.90    199.18 o
   6   2  18       12.72       14.01     48.08 o
   7   2  18     1970.71     2027.58    207.61 o
   8   2  18        8.46       -0.53     37.51 o
   9   2  18     3547.42     3755.60    304.36 o
  10   2  18     2145.65     2013.66    129.72 o
  11   2  18      511.42      511.83    119.40 o
 -11   3  18      121.75      142.01    118.36 o
 -10   3  18     1486.69     1467.87    216.62 o
  -9   3  18       90.91      126.28    123.39 o
  -8   3  18     2254.89     2286.53    182.28 o
  -7   3  18      729.59      591.07    104.71 o
  -6   3  18     2374.77     2023.61    341.85 o
  -5   3  18     2397.09     2332.25    205.93 o
  -4   3  18      399.37      468.86     85.29 o
  -3   3  18     4556.10     4504.77    261.64 o
  -2   3  18      376.39      376.87    114.73 o
  -1   3  18     3050.10     3144.83    196.50 o
   0   3  18     3555.02     3593.83    259.40 o
   1   3  18       76.89       71.87     69.64 o
   2   3  18     2017.77     1970.62    185.33 o
   3   3  18      653.26      578.07    135.68 o
   4   3  18     1668.14     1668.89    165.16 o
   5   3  18       10.08       41.99     93.23 o
   6   3  18     1766.95     1771.00    238.40 o
   7   3  18      540.24      493.41    122.14 o
   8   3  18      838.75      787.72    143.14 o
   9   3  18       64.70       43.08     39.56 o
  10   3  18      358.82      403.54    114.68 o
 -10   4  18      916.94      872.21    208.01 o
  -9   4  18       29.61       27.47     74.96 o
  -8   4  18       43.86       74.34     65.76 o
  -7   4  18      349.36      255.83     94.50 o
  -6   4  18      134.41      134.71     73.16 o
  -5   4  18        0.09       -2.70     37.09 o
  -4   4  18        0.06       13.82     35.35 o
  -3   4  18       35.90       45.05     51.95 o
  -2   4  18      137.26      113.51     62.23 o
  -1   4  18      189.83      192.44     81.00 o
   0   4  18     4176.89     4365.91    212.20 o
   1   4  18      293.98      307.71    100.23 o
   2   4  18     2119.43     2118.56    191.17 o
   3   4  18     5363.42     5171.53    288.83 o
   4   4  18     1739.42     1171.91    287.43 o
   5   4  18     3504.78     2936.41    456.23 o
   6   4  18      206.16      159.44     72.28 o
   7   4  18     1615.79     1590.02    122.46 o
   8   4  18     1712.90     1503.94    133.70 o
   9   4  18      262.86      197.48     78.18 o
  10   4  18      635.34      772.59    130.70 o
 -10   5  18        1.79        9.57     62.38 o
  -9   5  18       47.98       32.76     87.18 o
  -8   5  18        1.55      -11.18     73.45 o
  -7   5  18       14.96       -4.35     36.40 o
  -6   5  18       47.74       20.18     64.85 o
  -5   5  18      430.33      415.00    105.45 o
  -4   5  18      114.70       60.11     59.60 o
  -3   5  18        0.64       -2.78     28.53 o
  -2   5  18      744.84      660.15    120.62 o
  -1   5  18        7.77       -1.24     28.60 o
   0   5  18      121.43      138.20     79.13 o
   1   5  18        5.75        5.94     36.36 o
   2   5  18      109.90       67.21     58.34 o
   3   5  18      286.95      282.29     82.97 o
   4   5  18     1272.34     1229.17    132.01 o
   5   5  18      185.71      206.88     87.28 o
   6   5  18        4.95       17.31     47.13 o
   7   5  18      163.46      121.27     69.14 o
   8   5  18        1.80       -0.87     23.45 o
   9   5  18      184.82      201.00    113.30 o
  -9   6  18       19.44       19.76     65.80 o
  -8   6  18        0.24       -8.79     60.06 o
  -7   6  18       28.22        8.15     48.97 o
  -6   6  18      152.17      143.62     72.33 o
  -5   6  18      191.74      148.25     67.96 o
  -4   6  18      115.64      147.06     71.96 o
  -3   6  18      669.23      599.91    108.07 o
  -2   6  18       16.90        7.27     44.78 o
  -1   6  18      628.40      687.67     97.04 o
   0   6  18      826.58      754.45    121.86 o
   1   6  18      156.37      140.86     71.94 o
   2   6  18     1593.36     1690.87    155.75 o
   3   6  18      372.41      325.38     90.58 o
   4   6  18      159.35      149.17     70.73 o
   5   6  18      882.51     1008.02    114.35 o
   6   6  18        0.81        5.91     37.26 o
   7   6  18      533.34      482.82     89.41 o
   8   6  18      190.55      202.67     95.37 o
   9   6  18        0.84       -3.28     35.51 o
  -8   7  18      249.35      264.71    185.16 o
  -7   7  18      258.87      267.62    103.23 o
  -6   7  18       20.68       28.07     42.64 o
  -5   7  18       60.22       62.97     55.41 o
  -4   7  18      555.71      552.49     85.58 o
  -3   7  18        7.49       22.95     46.49 o
  -2   7  18      936.33      944.04    121.25 o
  -1   7  18     1312.06     1297.62    136.21 o
   0   7  18      522.13      459.36     93.88 o
   1   7  18     1267.35     1331.56    148.03 o
   2   7  18     1096.24     1165.72    126.99 o
   3   7  18      621.31      574.35    106.12 o
   4   7  18     2121.02     2088.20    159.13 o
   5   7  18       71.13       59.98     64.78 o
   6   7  18     2270.62     2155.59    149.18 o
   7   7  18        5.74       -0.58     29.32 o
  -6   8  18     2007.24     2056.34    350.34 o
  -5   8  18      130.77      148.44     84.25 o
  -4   8  18     2366.47     2326.20    158.18 o
  -3   8  18       13.31       40.10     48.79 o
  -2   8  18     2325.98     2375.33    160.15 o
  -1   8  18     1351.18     1458.33    133.60 o
   0   8  18      354.49      358.03     95.50 o
   1   8  18     1660.36     1727.07    148.35 o
   2   8  18       99.95       92.44     63.92 o
   3   8  18      878.35      889.05    115.91 o
   4   8  18       55.87       33.42     48.29 o
   5   8  18      971.64      968.34    129.79 o
   6   8  18       69.14      109.71     62.40 o
  -4   9  18       97.48       67.84    104.49 o
  -3   9  18     3819.72     3858.17    292.06 o
  -2   9  18      300.13      348.16     77.22 o
  -1   9  18     4419.69     4429.89    248.08 o
   0   9  18     2452.16     2637.84    193.37 o
   1   9  18      623.84      655.09    105.20 o
   2   9  18     1915.60     1929.97    181.71 o
   3   9  18        7.19       14.29     43.92 o
   4   9  18      634.98      726.33    106.03 o
 -11   1  19      171.43      180.32    130.13 o
 -10   1  19     1591.21     1117.15    521.18 o
  -9   1  19      237.78      260.49    115.41 o
  -8   1  19      664.96      676.78    114.86 o
  -7   1  19     1354.23     1394.93    164.18 o
  -6   1  19      209.21      176.77    107.86 o
  -5   1  19     1970.06     2035.44    191.89 o
  -4   1  19     2908.74     2795.75    255.97 o
  -3   1  19      377.56      376.65     93.08 o
  -2   1  19     2113.20     2161.68    196.02 o
  -1   1  19      947.29      818.17    116.72 o
   0   1  19     1579.59     1559.09    166.19 o
   1   1  19      870.53     1016.83    116.78 o
   2   1  19      630.60      709.84    132.85 o
   3   1  19     1730.46     1605.05    157.00 o
   4   1  19      463.21      461.47    122.67 o
   5   1  19      237.99      248.32     82.25 o
   6   1  19      658.96      660.62    150.40 o
   7   1  19      162.15      154.91    102.05 o
   8   1  19       97.76       77.07     96.03 o
   9   1  19        2.43        1.00     63.72 o
  10   1  19       89.45       94.82     80.32 o
 -10   2  19     1391.81     1353.31    223.64 o
  -9   2  19      183.10      158.81     96.86 o
  -8   2  19      931.12      893.32    136.81 o
  -7   2  19       22.39       54.22     72.57 o
  -6   2  19     2816.38     2746.68    206.19 o
  -5   2  19      275.21      234.66     97.97 o
  -4   2  19     1717.49     1809.92    145.53 o
  -3   2  19     1834.04     1807.66    207.70 o
  -2   2  19       49.34       44.30     63.21 o
  -1   2  19     2385.47     2539.23    188.90 o
   0   2  19       20.64       24.76     54.76 o
   1   2  19      743.20      729.47    118.56 o
   2   2  19      803.27      766.56    166.88 o
   3   2  19      842.34      844.75    177.04 o
   4   2  19      614.27      706.67    140.56 o
   5   2  19        4.29        9.88     48.60 o
   6   2  19     1498.64     1612.42    167.65 o
   7   2  19      179.34      180.11    130.10 o
   8   2  19      565.78      586.07    129.28 o
   9   2  19        5.65       20.34     69.92 o
  10   2  19      375.41      409.41    106.18 o
 -10   3  19       59.86       65.85     99.37 o
  -9   3  19      862.10      923.82    162.08 o
  -8   3  19      265.77      227.06     91.79 o
  -7   3  19      857.08      939.59    124.75 o
  -6   3  19      318.93      248.26     76.92 o
  -5   3  19      750.59      806.09    125.86 o
  -4   3  19      232.57      253.52     79.76 o
  -3   3  19      526.37      520.99     92.00 o
  -2   3  19      158.62      207.46     87.85 o
  -1   3  19     1441.37     1494.56    137.88 o
   0   3  19     2296.07     2265.86    168.25 o
   1   3  19      328.70      431.71    113.92 o
   2   3  19     9082.82     8887.77    460.73 o
   3   3  19     2572.44     2598.55    267.92 o
   4   3  19     6116.53     5849.19    325.95 o
   5   3  19     4875.47     5152.15    306.36 o
   6   3  19     1469.12     1602.14    173.29 o
   7   3  19     6639.08     6673.67    463.21 o
   8   3  19     1318.68     1398.04    240.66 o
   9   3  19     1301.08     1401.78    115.22 o
  10   3  19      953.09     1005.84    142.36 o
 -10   4  19     2344.78     2354.79    312.69 o
  -9   4  19        2.69       -6.19     59.57 o
  -8   4  19     2874.11     2837.05    192.68 o
  -7   4  19      777.35      714.82    131.53 o
  -6   4  19     3194.06     3035.75    208.34 o
  -5   4  19     1138.02     1182.48    147.45 o
  -4   4  19      892.49      875.16    100.19 o
  -3   4  19     1374.43     1093.57    189.22 o
  -2   4  19     1177.31     1008.37    203.15 o
  -1   4  19     4587.80     4712.01    254.93 o
   0   4  19      172.02      229.22    105.57 o
   1   4  19     4491.09     4605.94    261.12 o
   2   4  19      598.83      656.05    157.81 o
   3   4  19     7067.75     7396.90    384.55 o
   4   4  19     4850.44     4737.43    363.54 o
   5   4  19     1427.60      823.75    266.40 o
   6   4  19     4251.51     4616.41    282.39 o
   7   4  19       18.10       14.26     56.31 o
   8   4  19     2594.70     2603.10    163.36 o
   9   4  19      480.01      557.18    116.59 o
  -9   5  19     3340.97     3423.80    303.62 o
  -8   5  19       75.43       86.36     73.75 o
  -7   5  19     7053.50     6767.20    322.19 o
  -6   5  19      649.84      632.73    112.61 o
  -5   5  19     4809.17     4867.29    268.25 o
  -4   5  19     4180.10     4248.54    226.66 o
  -3   5  19     1287.58     1259.03    114.95 o
  -2   5  19    11550.57    11684.68    525.72 o
  -1   5  19      683.70      647.86    101.72 o
   0   5  19     3787.07     3910.65    195.97 o
   1   5  19     1494.46     1764.28    155.81 o
   2   5  19     3988.81     4005.60    222.86 o
   3   5  19     3913.98     4013.44    261.08 o
   4   5  19      138.81      121.53     71.19 o
   5   5  19     2150.18     2377.47    159.96 o
   6   5  19       10.08        5.89     34.88 o
   7   5  19     1638.74     1554.54    126.18 o
   8   5  19       79.33       56.93     40.09 o
   9   5  19     1454.83     1551.60    163.33 o
  -8   6  19     3086.90     3163.69    233.79 o
  -7   6  19       29.86       20.49     50.48 o
  -6   6  19     4547.49     4427.55    247.00 o
  -5   6  19     2495.11     2542.37    170.21 o
  -4   6  19     2080.31     2076.36    149.13 o
  -3   6  19     3710.54     3751.03    220.34 o
  -2   6  19      576.35      511.27    110.78 o
  -1   6  19     6797.09     6578.24    302.27 o
   0   6  19     1371.47     1315.15    139.87 o
   1   6  19     4623.70     4312.24    268.47 o
   2   6  19     3247.84     3294.55    235.68 o
   3   6  19     1445.40     1496.78    151.25 o
   4   6  19     2665.53     2895.68    198.35 o
   5   6  19       92.78       87.76     64.73 o
   6   6  19     2274.11     2228.02    155.12 o
   7   6  19      166.15      143.76     74.43 o
   8   6  19     1154.43     1195.72    186.50 o
  -7   7  19     1163.97     1272.08    164.53 o
  -6   7  19      619.65      685.09    102.01 o
  -5   7  19      311.32      236.04     73.02 o
  -4   7  19      232.39      242.97     73.39 o
  -3   7  19     1154.42     1093.91    111.94 o
  -2   7  19     1156.10     1053.55    121.81 o
  -1   7  19      332.89      364.07     82.53 o
   0   7  19     2200.85     2123.16    166.92 o
   1   7  19        1.07       16.04     55.46 o
   2   7  19     2677.80     2701.03    210.94 o
   3   7  19     1308.47     1335.05    134.23 o
   4   7  19      732.28      796.79    128.69 o
   5   7  19     2502.91     2588.24    181.42 o
   6   7  19        6.09       11.57     38.35 o
   7   7  19     3254.92     2961.96    196.77 o
  -5   8  19      532.66      485.91     94.74 o
  -4   8  19      134.04      134.37     49.83 o
  -3   8  19      559.39      535.52     92.01 o
  -2   8  19      156.99      175.44     77.49 o
  -1   8  19      704.40      733.26    109.99 o
   0   8  19       68.15       59.75     57.93 o
   1   8  19     1995.12     1966.80    163.70 o
   2   8  19      117.33      131.68     72.42 o
   3   8  19     1753.44     1675.78    167.37 o
   4   8  19      982.36      924.25    115.74 o
   5   8  19      567.80      585.54    114.09 o
  -3   9  19       19.04       14.50    104.95 o
  -2   9  19     1236.19     1258.21    172.93 o
  -1   9  19       65.95       62.07     64.91 o
   0   9  19      857.87      822.90    110.22 o
   1   9  19     1099.36      993.32    140.80 o
   2   9  19       25.81       43.63     64.79 o
 -10   0  20     1057.77     1047.91    261.55 o
  -9   0  20     7891.21     7452.38    674.88 o
  -8   0  20        1.14       20.26    110.20 o
  -7   0  20     4677.32     4585.68    328.12 o
  -6   0  20        5.50        8.55     60.02 o
  -5   0  20     3590.62     3579.21    403.71 o
  -4   0  20     2185.59     2050.66    314.17 o
  -3   0  20      990.96     1033.57    177.68 o
  -2   0  20     1113.37     1155.28    184.51 o
  -1   0  20     3771.67     3695.65    405.44 o
   0   0  20      440.28      409.22    137.64 o
   1   0  20     1680.85     1553.36    292.34 o
   2   0  20     6120.54     6378.15    566.27 o
   3   0  20       63.53       52.71     72.50 o
   4   0  20     5937.99     5990.69    569.86 o
   5   0  20     1805.97     1923.01    261.97 o
   6   0  20     5869.79     5979.91    633.39 o
   7   0  20     6719.11     6772.87    563.44 o
   8   0  20      252.53      297.15    166.65 o
   9   0  20     6852.42     7527.84    796.12 o
  10   0  20      770.73      694.78    324.54 o
 -10   1  20      412.12      265.78    149.67 o
  -9   1  20      703.59      865.24    158.81 o
  -8   1  20     4164.25     4206.45    333.30 o
  -7   1  20      207.26      196.35     79.93 o
  -6   1  20     5111.68     5147.75    316.65 o
  -5   1  20        1.88        2.42     46.30 o
  -4   1  20     5343.15     5296.78    354.23 o
  -3   1  20     2896.90     3049.55    265.26 o
  -2   1  20     3187.08     3160.58    192.95 o
  -1   1  20     3476.06     3415.93    245.89 o
   0   1  20      447.72      376.00    112.99 o
   1   1  20     5207.53     5413.40    322.94 o
   2   1  20        3.06       -9.52     54.12 o
   3   1  20     5299.12     5309.01    301.48 o
   4   1  20      626.58      632.50    136.67 o
   5   1  20     3505.46     3427.43    222.44 o
   6   1  20     2654.31     2740.13    251.44 o
   7   1  20      597.22      703.16    159.66 o
   8   1  20     3143.87     3382.97    300.35 o
   9   1  20        5.42        9.63     54.25 o
  10   1  20     4838.26     5192.99    301.53 o
 -10   2  20     1932.97     2023.60    323.72 o
  -9   2  20      360.45      400.89    122.05 o
  -8   2  20     1822.47     1791.94    174.52 o
  -7   2  20     4357.04     4194.02    279.35 o
  -6   2  20      898.49      856.01    122.81 o
  -5   2  20     7172.28     7085.02    423.52 o
  -4   2  20      909.15      981.73    145.77 o
  -3   2  20     3375.96     3415.07    218.03 o
  -2   2  20     4587.08     4692.36    326.44 o
  -1   2  20     1179.75     1315.70    193.33 o
   0   2  20     9006.27     9171.84    407.72 o
   1   2  20      331.47      353.27    165.53 o
   2   2  20     7556.73     7622.10    367.07 o
   3   2  20     3104.80     3197.70    298.62 o
   4   2  20     2454.04     2289.73    223.78 o
   5   2  20     2492.13     2825.55    247.88 o
   6   2  20      121.00      155.09    102.89 o
   7   2  20     1302.23     1312.43    229.87 o
   8   2  20        0.61      -10.30     62.03 o
   9   2  20     1250.36     1479.53    214.34 o
 -10   3  20      143.12      140.87     94.46 o
  -9   3  20      376.68      320.72     89.56 o
  -8   3  20      275.93      250.10    110.76 o
  -7   3  20      419.43      375.59     98.71 o
  -6   3  20     1014.75      841.40    166.74 o
  -5   3  20       17.70       30.87     59.52 o
  -4   3  20     1504.80     1520.12    144.54 o
  -3   3  20     2145.78     2352.42    173.20 o
  -2   3  20      262.63      263.85     88.69 o
  -1   3  20     2773.21     2823.04    201.35 o
   0   3  20       15.64       15.22     65.17 o
   1   3  20     2530.33     2596.58    215.61 o
   2   3  20      249.82      208.62    107.60 o
   3   3  20     2683.95     2595.75    230.24 o
   4   3  20      340.71      359.33    123.56 o
   5   3  20     1012.53     1138.38    174.38 o
   6   3  20     1021.83      963.73    208.16 o
   7   3  20      101.46      109.07    101.25 o
   8   3  20     1377.23     1380.79    206.23 o
   9   3  20       12.33        8.04     80.86 o
  -9   4  20      713.42      767.95    161.16 o
  -8   4  20      191.38      195.88     91.18 o
  -7   4  20      181.68      211.42     91.31 o
  -6   4  20     1219.86     1257.52    130.86 o
  -5   4  20       96.12       80.95     69.66 o
  -4   4  20      762.47      687.00    110.09 o
  -3   4  20       47.47       66.25     51.27 o
  -2   4  20      330.02      249.82     95.34 o
  -1   4  20        3.06       -8.69     49.96 o
   0   4  20       86.53       49.33     55.89 o
   1   4  20      358.57      417.00    136.99 o
   2   4  20      854.98      909.36    152.70 o
   3   4  20      602.66      605.94    122.23 o
   4   4  20     2265.11     2398.45    263.89 o
   5   4  20       78.40       33.32     46.45 o
   6   4  20      214.54      233.13     99.90 o
   7   4  20      247.47      271.83     86.12 o
   8   4  20       93.81       78.82     58.31 o
   9   4  20     1051.46     1079.32    188.49 o
  -8   5  20       41.65       53.63     69.23 o
  -7   5  20      110.57       94.94     64.83 o
  -6   5  20        0.02       20.40     61.18 o
  -5   5  20      180.20      166.15     85.09 o
  -4   5  20      832.82      912.58    130.23 o
  -3   5  20        1.19        4.35     39.11 o
  -2   5  20      306.77      281.72     91.79 o
  -1   5  20       42.07       67.99     65.37 o
   0   5  20      207.19      196.20     80.30 o
   1   5  20     1112.31     1070.82    121.64 o
   2   5  20        9.01       28.85     54.68 o
   3   5  20       42.34       20.87     43.28 o
   4   5  20       43.52       38.17     52.38 o
   5   5  20      155.50      184.50     73.63 o
   6   5  20       42.48       35.31     52.82 o
   7   5  20       22.92       23.56     48.82 o
   8   5  20      113.65      112.29    120.42 o
  -7   6  20        1.89       32.30     54.61 o
  -6   6  20      208.88      188.39     81.29 o
  -5   6  20      663.28      621.08    110.90 o
  -4   6  20       48.39       45.79     63.18 o
  -3   6  20      103.18      111.37     79.28 o
  -2   6  20      515.85      484.34    108.19 o
  -1   6  20        1.80       10.36     40.47 o
   0   6  20       88.20      114.08     61.21 o
   1   6  20      381.42      380.22     99.91 o
   2   6  20      328.00      320.34    111.15 o
   3   6  20     1109.51      951.32    152.70 o
   4   6  20      742.84      781.86    138.60 o
   5   6  20        0.84        7.84     48.55 o
   6   6  20      550.23      564.58    114.25 o
   7   6  20      307.75      350.63     82.20 o
  -6   7  20      874.39      831.60    115.81 o
  -5   7  20       89.19       96.97     67.30 o
  -4   7  20        2.39        3.21     36.97 o
  -3   7  20       16.87       14.56     45.31 o
  -2   7  20       51.16       76.24     69.20 o
  -1   7  20      207.95      213.04     76.07 o
   0   7  20      145.42      112.30     64.61 o
   1   7  20      469.99      456.97    115.74 o
   2   7  20      202.44      178.51     83.25 o
   3   7  20      943.95      924.49    123.29 o
   4   7  20       30.99        4.49     35.22 o
   5   7  20      894.76      837.19    134.23 o
   6   7  20       93.94      121.01     71.18 o
  -4   8  20      230.56      276.32    112.25 o
  -3   8  20     2270.54     2159.28    178.66 o
  -2   8  20     1573.87     1623.94    164.10 o
  -1   8  20      819.07      736.59    116.35 o
   0   8  20     2736.49     2779.86    198.69 o
   1   8  20       16.72       27.53     54.71 o
   2   8  20     1740.69     1689.47    148.43 o
   3   8  20       50.38       58.92     55.59 o
   4   8  20      696.68      834.44    112.43 o
  -9   1  21      522.32      446.87    130.87 o
  -8   1  21       33.67       36.39     72.05 o
  -7   1  21        0.31       -1.99     27.99 o
  -6   1  21     1569.62     1395.24    155.00 o
  -5   1  21      550.25      580.07    113.92 o
  -4   1  21      639.06      590.60    112.77 o
  -3   1  21     1263.36     1272.08    192.70 o
  -2   1  21      115.61       81.46     75.89 o
  -1   1  21     3246.03     3285.92    288.34 o
   0   1  21     3003.04     2861.62    195.18 o
   1   1  21      324.07      349.17    145.29 o
   2   1  21     2700.09     2649.62    195.99 o
   3   1  21      254.83      268.29    146.02 o
   4   1  21      907.33     1012.55    173.09 o
   5   1  21      589.69      526.02    118.52 o
   6   1  21       33.00       57.79    106.80 o
   7   1  21      380.63      400.22    125.38 o
   8   1  21      113.75      121.00    139.95 o
   9   1  21        0.80       11.78     68.25 o
  -9   2  21     1064.01      974.10    148.54 o
  -8   2  21       41.96       59.55     74.06 o
  -7   2  21      786.16      713.05    170.26 o
  -6   2  21      379.43      388.68     99.73 o
  -5   2  21     1011.47     1024.34    151.25 o
  -4   2  21     1196.47     1122.41    159.32 o
  -3   2  21        0.15       13.00     65.72 o
  -2   2  21     1858.23     1766.88    192.11 o
  -1   2  21      924.41      877.09    117.93 o
   0   2  21      642.55      535.82    136.84 o
   1   2  21     2469.20     2601.19    276.05 o
   2   2  21       56.41       26.78     68.87 o
   3   2  21     2418.65     2419.36    210.68 o
   4   2  21       19.08        3.45     42.00 o
   5   2  21     1270.68     1322.30    149.85 o
   6   2  21      194.55      185.91     85.73 o
   7   2  21     1743.75     1718.89    265.44 o
   8   2  21     1734.57     1828.75    281.87 o
   9   2  21       60.80       64.39     77.12 o
  -9   3  21     2603.96     2522.66    230.79 o
  -8   3  21      435.77      448.90    135.76 o
  -7   3  21     1667.99     1745.02    150.12 o
  -6   3  21       17.50        7.09     43.57 o
  -5   3  21     1424.36     1340.92    147.81 o
  -4   3  21       17.62        8.72     52.79 o
  -3   3  21     1459.04     1375.50    152.14 o
  -2   3  21      422.02      375.81    108.12 o
  -1   3  21      447.36      393.36    139.60 o
   0   3  21      361.26      399.26    140.48 o
   1   3  21      922.05      902.91    132.03 o
   2   3  21     1387.25     1290.43    209.29 o
   3   3  21     1718.54     1779.04    184.73 o
   4   3  21     1788.12     1674.27    204.97 o
   5   3  21      267.91      211.84     87.19 o
   6   3  21     2438.71     2490.20    251.40 o
   7   3  21      273.12      364.28    168.79 o
   8   3  21     2254.39     2355.41    253.81 o
  -8   4  21     1022.02      999.82    141.08 o
  -7   4  21     1443.86     1299.66    174.58 o
  -6   4  21     3407.67     3245.72    233.43 o
  -5   4  21      120.68      103.30     66.30 o
  -4   4  21     1641.55     1446.82    149.36 o
  -3   4  21       78.45       87.58     76.90 o
  -2   4  21     4869.49     4896.15    343.95 o
  -1   4  21     1379.17     1337.16    136.73 o
   0   4  21     2479.66     2578.54    222.50 o
   1   4  21      556.87      658.01    126.16 o
   2   4  21      747.58      763.14    145.49 o
   3   4  21     2223.50     2134.31    183.08 o
   4   4  21      232.13      171.43     78.12 o
   5   4  21     2099.28     1791.85    369.32 o
   6   4  21        6.38        6.55     28.23 o
   7   4  21     1846.27     1779.32    183.34 o
   8   4  21     1361.48     1247.75    173.62 o
  -7   5  21      543.96      505.69    123.30 o
  -6   5  21     2855.43     2810.00    230.87 o
  -5   5  21     3854.29     3850.13    253.17 o
  -4   5  21      387.19      374.03    105.38 o
  -3   5  21     5239.94     5480.06    333.11 o
  -2   5  21      429.21      444.40    115.25 o
  -1   5  21    10382.33    10096.88    481.15 o
   0   5  21     4846.57     4686.01    260.08 o
   1   5  21      807.26      838.07    152.59 o
   2   5  21     3512.77     3635.96    265.86 o
   3   5  21        3.53       12.32     58.05 o
   4   5  21     2843.31     3230.06    247.92 o
   5   5  21      298.47      257.41     93.06 o
   6   5  21     1174.66     1079.94    149.42 o
   7   5  21     1484.65     1570.56    153.95 o
  -6   6  21     1042.04     1050.79    128.16 o
  -5   6  21     1137.73     1140.69    140.80 o
  -4   6  21     4411.34     4196.01    257.99 o
  -3   6  21      287.49      292.71     96.24 o
  -2   6  21     6920.94     6795.34    352.33 o
  -1   6  21     1533.06     1473.15    164.44 o
   0   6  21      950.06     1016.60    129.13 o
   1   6  21     3054.86     3044.65    198.75 o
   2   6  21     1747.91     1629.07    159.24 o
   3   6  21     3677.06     3631.20    245.77 o
   4   6  21      178.13      160.12     94.72 o
   5   6  21     1607.02     1581.85    160.69 o
   6   6  21      783.85      775.41    120.80 o
  -5   7  21     1189.83     1216.13    151.68 o
  -4   7  21       47.77       34.00     52.61 o
  -3   7  21     1079.67     1103.61    134.38 o
  -2   7  21        6.97        9.14     51.94 o
  -1   7  21      994.98     1085.26    137.05 o
   0   7  21      652.63      700.94    119.56 o
   1   7  21      733.12      826.01    108.56 o
   2   7  21     1444.48     1426.98    131.42 o
   3   7  21      183.63      175.44     96.68 o
   4   7  21     2179.91     2150.70    203.91 o
  -2   8  21      366.00      432.91    112.29 o
  -1   8  21      416.74      419.53    116.58 o
   0   8  21      174.59      202.47     88.33 o
   1   8  21      467.73      466.64    102.09 o
   2   8  21      166.63      164.61     71.53 o
  -9   0  22        6.69       15.14     66.19 o
  -8   0  22     6136.78     5718.03    601.43 o
  -7   0  22      542.78      447.95    224.36 o
  -6   0  22     1739.09     1724.36    318.56 o
  -5   0  22     1821.59     1780.90    322.64 o
  -4   0  22        4.11      -22.83     75.64 o
  -3   0  22     2629.94     2621.39    361.99 o
  -2   0  22      245.88      243.10    177.06 o
  -1   0  22      304.27      328.62    137.36 o
   0   0  22       48.53       58.94    137.16 o
   1   0  22     1706.73     1743.04    337.84 o
   2   0  22      419.19      340.37    123.28 o
   3   0  22     1028.42      962.42    209.31 o
   4   0  22     1041.95     1135.09    308.24 o
   5   0  22     1165.77     1099.92    231.53 o
   6   0  22     3279.21     3321.20    379.75 o
   7   0  22       26.07       26.54    142.03 o
   8   0  22     2765.06     2948.60    508.28 o
  -9   1  22     2843.69     2560.60    215.33 o
  -8   1  22      469.87      393.59    133.25 o
  -7   1  22     3714.31     3724.35    284.98 o
  -6   1  22      851.39      719.09    139.71 o
  -5   1  22     1710.78     1537.31    184.89 o
  -4   1  22     2476.54     2437.37    254.39 o
  -3   1  22        5.34       14.18     56.56 o
  -2   1  22     2199.31     2130.71    208.40 o
  -1   1  22      205.27      187.39     89.63 o
   0   1  22     3979.33     4035.17    343.83 o
   1   1  22      304.96      266.61    106.48 o
   2   1  22     4131.95     4050.23    281.58 o
   3   1  22     3402.60     3642.18    345.56 o
   4   1  22      384.57      443.14    122.45 o
   5   1  22     2732.13     2800.50    234.58 o
   6   1  22        3.00       -9.13     63.95 o
   7   1  22     2551.66     2776.69    252.37 o
   8   1  22      518.43      561.88    169.27 o
  -8   2  22      820.37      824.24    181.20 o
  -7   2  22        4.77       30.24     81.34 o
  -6   2  22     3524.10     3428.27    237.14 o
  -5   2  22      419.61      343.78    119.10 o
  -4   2  22     1308.72     1253.83    152.40 o
  -3   2  22     1970.42     1987.88    204.06 o
  -2   2  22      871.76      913.61    120.64 o
  -1   2  22     6467.81     6370.13    432.75 o
   0   2  22        4.91        5.78     68.18 o
   1   2  22     5580.34     5688.43    343.28 o
   2   2  22     3563.83     3766.91    268.63 o
   3   2  22     1110.80     1159.81    191.07 o
   4   2  22     5288.73     5537.33    430.70 o
   5   2  22       49.03       59.29     82.19 o
   6   2  22     1784.89     1964.36    208.63 o
   7   2  22      600.27      716.56    152.84 o
   8   2  22      549.43      632.91    212.53 o
  -8   3  22       19.58       13.12     47.10 o
  -7   3  22      358.11      430.21    126.81 o
  -6   3  22      477.78      362.08     99.53 o
  -5   3  22      484.64      500.96    105.72 o
  -4   3  22     1396.77     1553.56    180.73 o
  -3   3  22      154.74      157.88     96.60 o
  -2   3  22     3180.07     3294.60    298.79 o
  -1   3  22       74.69      120.64     80.38 o
   0   3  22     2752.10     2811.86    217.82 o
   1   3  22      836.40      887.86    188.30 o
   2   3  22     1843.56     1904.65    214.43 o
   3   3  22     1617.67     1700.30    202.05 o
   4   3  22      225.72      243.05    113.28 o
   5   3  22     1868.61     1930.02    177.93 o
   6   3  22       83.54      110.86    101.24 o
   7   3  22     1215.05     1298.04    253.54 o
  -7   4  22      770.16      751.92    138.32 o
  -6   4  22       34.78       32.81     71.66 o
  -5   4  22      977.59      911.31    164.46 o
  -4   4  22      317.93      337.07     93.68 o
  -3   4  22      374.11      255.34    104.03 o
  -2   4  22      337.57      347.98    108.86 o
  -1   4  22        7.63       28.40     83.95 o
   0   4  22       33.59       19.32     55.56 o
   1   4  22      119.96      153.13     96.68 o
   2   4  22       63.71       90.39     82.40 o
   3   4  22      455.46      414.31    122.52 o
   4   4  22       14.19       38.07     73.33 o
   5   4  22      255.76      182.13     73.56 o
   6   4  22       51.08       67.02     58.04 o
   7   4  22       40.93       38.49     58.61 o
  -6   5  22      161.40      145.39     88.50 o
  -5   5  22       16.69       20.90     50.91 o
  -4   5  22       28.04       48.90     64.74 o
  -3   5  22      239.03      226.50     99.92 o
  -2   5  22       26.02       32.36     61.78 o
  -1   5  22       71.93       67.23     66.75 o
   0   5  22        1.25      -14.87     47.57 o
   1   5  22       61.09       32.30     73.30 o
   2   5  22     1397.78     1313.70    164.24 o
   3   5  22      251.56      261.55     92.92 o
   4   5  22        4.79       -1.31     43.79 o
   5   5  22        0.13       12.91     62.18 o
   6   5  22      146.99      112.48     88.72 o
  -5   6  22      460.47      469.83    113.18 o
  -4   6  22      208.41      158.89     95.75 o
  -3   6  22       67.36       74.03     73.22 o
  -2   6  22       44.56       34.74     72.86 o
  -1   6  22        4.34       18.37     52.27 o
   0   6  22        7.65      -13.04     50.62 o
   1   6  22      275.78      243.73     90.31 o
   2   6  22       24.79       10.15     43.25 o
   3   6  22      117.83       93.07     76.90 o
   4   6  22      212.93      175.60     89.09 o
   5   6  22       77.36      101.04     64.56 o
  -3   7  22       28.57       29.21     65.31 o
  -2   7  22      130.43      164.25     99.46 o
  -1   7  22        4.41        1.03     31.19 o
   0   7  22      216.89      230.85     72.10 o
   1   7  22       27.74        1.22     36.08 o
   2   7  22      220.70      202.93     81.80 o
   3   7  22        5.68       -3.25     40.86 o
  -8   1  23      461.61      409.19    166.30 o
  -7   1  23      102.42       63.77     74.57 o
  -6   1  23       47.10       49.03     65.12 o
  -5   1  23      604.63      610.54    121.82 o
  -4   1  23      608.31      687.32    140.77 o
  -3   1  23       46.74       54.23     59.50 o
  -2   1  23      936.17     1099.85    205.36 o
  -1   1  23     1209.30     1049.59    155.49 o
   0   1  23     1368.60     1500.01    207.22 o
   1   1  23     3354.40     3718.49    276.39 o
   2   1  23       23.40        1.08     47.92 o
   3   1  23     1729.01     1657.48    222.59 o
   4   1  23       85.84       96.96     88.28 o
   5   1  23      186.70      167.89    101.93 o
   6   1  23      450.26      504.55    156.19 o
   7   1  23        0.95       -9.94     62.00 o
  -7   2  23        7.82        3.99     52.45 o
  -6   2  23       33.20       12.31     50.03 o
  -5   2  23      796.97      806.75    145.37 o
  -4   2  23       72.86       88.57     88.13 o
  -3   2  23      738.36      840.63    183.92 o
  -2   2  23     1418.97     1599.32    200.79 o
  -1   2  23       65.03       67.50     91.21 o
   0   2  23     1604.77     1663.30    211.13 o
   1   2  23      158.04      154.83    107.13 o
   2   2  23     1811.58     1832.81    230.81 o
   3   2  23       11.96        5.64     55.70 o
   4   2  23     2305.51     2346.48    228.13 o
   5   2  23      416.94      441.33    114.88 o
   6   2  23      667.10      760.13    141.86 o
   7   2  23     1209.95     1200.82    258.23 o
  -7   3  23        3.83        5.07     50.58 o
  -6   3  23     3092.34     2660.03    438.80 o
  -5   3  23      631.47      695.08    132.51 o
  -4   3  23      985.30     1015.66    158.00 o
  -3   3  23     1437.38     1572.62    175.25 o
  -2   3  23      554.28      535.27    119.00 o
  -1   3  23     3240.18     3388.91    275.71 o
   0   3  23      158.61      153.25     97.22 o
   1   3  23      187.57      177.61     96.00 o
   2   3  23       36.53       24.97     63.57 o
   3   3  23      856.18      860.48    172.89 o
   4   3  23        5.04       -3.28     64.27 o
   5   3  23     1048.79     1047.91    148.99 o
   6   3  23      659.56      691.87    147.96 o
  -6   4  23        1.66        0.15     29.60 o
  -5   4  23     3161.69     3081.14    235.35 o
  -4   4  23     1611.45     1613.80    163.74 o
  -3   4  23      869.81      745.23    148.75 o
  -2   4  23     2341.38     1927.60    381.93 o
  -1   4  23      689.63      631.04    125.16 o
   0   4  23     2618.57     2742.13    253.79 o
   1   4  23       19.13       26.33     55.74 o
   2   4  23      592.87      577.51    144.41 o
   3   4  23      661.57      730.85    133.24 o
   4   4  23     1264.87     1374.65    193.40 o
   5   4  23      395.10      300.88     90.60 o
   6   4  23      634.57      653.77    105.29 o
  -5   5  23       59.37       82.51     79.19 o
  -4   5  23     3269.60     3383.34    253.19 o
  -3   5  23      674.22      741.63    157.64 o
  -2   5  23     3018.30     2890.01    210.66 o
  -1   5  23     4123.80     4038.26    247.67 o
   0   5  23      220.18      209.77     91.71 o
   1   5  23     2402.28     2548.19    202.10 o
   2   5  23        3.87       -5.37     51.95 o
   3   5  23     3309.33     3241.00    219.56 o
   4   5  23     2282.72     2168.65    176.70 o
   5   5  23     1166.14     1151.66    148.97 o
  -4   6  23        9.76       21.43     59.60 o
  -3   6  23     2746.99     2593.76    215.87 o
  -2   6  23      905.73      918.34    161.58 o
  -1   6  23     1476.31     1369.15    146.74 o
   0   6  23     3183.62     2966.10    234.79 o
   1   6  23        3.14       24.35     49.25 o
   2   6  23     2923.56     2762.62    190.16 o
   3   6  23       69.35       94.23     64.12 o
  -7   0  24     1143.12     1112.19    233.97 o
  -6   0  24     2369.57     2536.02    404.56 o
  -5   0  24       23.22       32.34    129.91 o
  -4   0  24     4093.43     4095.45    400.70 o
  -3   0  24     2732.13     2776.19    424.24 o
  -2   0  24     2227.42     2204.82    394.06 o
  -1   0  24     1935.40     2101.96    289.63 o
   0   0  24      203.11      214.19    142.54 o
   1   0  24     1186.85     1178.71    328.46 o
   2   0  24      282.65      220.04    144.92 o
   3   0  24     2021.67     2150.96    303.31 o
   4   0  24      249.84      253.08    126.31 o
   5   0  24     1769.52     1748.58    289.63 o
   6   0  24       19.00       69.40    120.68 o
  -7   1  24     1982.72     1996.88    227.08 o
  -6   1  24      640.03      591.38    126.62 o
  -5   1  24     2171.40     2181.41    206.34 o
  -4   1  24        0.01       -0.45     40.85 o
  -3   1  24     2100.16     1924.53    195.07 o
  -2   1  24      343.31      313.52    127.83 o
  -1   1  24     3878.54     3865.93    315.14 o
   0   1  24     1545.93     1454.60    167.16 o
   1   1  24     1058.86     1065.86    232.16 o
   2   1  24     3334.50     3511.25    360.32 o
   3   1  24      158.65      163.18    117.80 o
   4   1  24     1108.58     1182.19    240.61 o
   5   1  24      193.91      237.15    129.05 o
   6   1  24     1318.27     1391.52    267.94 o
  -6   2  24      562.92      455.10    126.99 o
  -5   2  24      604.80      583.30    171.87 o
  -4   2  24     1493.17     1345.57    190.48 o
  -3   2  24       68.78       89.29     86.10 o
  -2   2  24     1781.88     1883.84    257.55 o
  -1   2  24       56.70       81.57     71.51 o
   0   2  24     3848.46     4094.21    325.27 o
   1   2  24     2189.95     2210.57    291.63 o
   2   2  24      358.97      413.14    123.69 o
   3   2  24     4184.98     4117.32    391.04 o
   4   2  24      210.20      241.81    164.05 o
   5   2  24     2095.98     2132.65    257.10 o
   6   2  24     1000.84     1129.32    165.56 o
  -6   3  24        6.56        7.16     42.40 o
  -5   3  24      550.55      503.31    145.47 o
  -4   3  24       21.28       18.80     65.51 o
  -3   3  24      832.87      893.00    157.19 o
  -2   3  24       26.97       28.84     60.96 o
  -1   3  24     1003.13     1080.97    188.23 o
   0   3  24      472.32      449.34    133.47 o
   1   3  24      795.50      845.87    200.34 o
   2   3  24     1150.14     1191.47    226.62 o
   3   3  24       87.81       75.96    117.57 o
   4   3  24     1674.85     1723.00    199.55 o
   5   3  24      115.44      102.67    105.27 o
  -5   4  24       21.23        1.00     48.62 o
  -4   4  24      368.46      357.48    126.80 o
  -3   4  24      258.51      159.97     91.11 o
  -2   4  24      287.78      178.46     95.27 o
  -1   4  24     1331.26     1343.34    232.36 o
   0   4  24       10.78        3.04     49.00 o
   1   4  24       81.41      127.15    121.05 o
   2   4  24      127.13      156.67     83.77 o
   3   4  24        0.96       14.95     53.38 o
   4   4  24       38.91       25.13     50.80 o
  -3   5  24        1.12       19.68     63.51 o
  -2   5  24      201.88      162.76     91.32 o
  -1   5  24       38.99       15.44     64.12 o
   0   5  24        1.57       21.64     73.63 o
   1   5  24       41.13       36.64     72.60 o
   2   5  24        1.86        5.02     43.33 o
   3   5  24      159.14      117.31     74.55 o
  -5   1  25       21.61       21.07     60.88 o
  -4   1  25       10.32       31.94     63.93 o
  -3   1  25       55.97       72.12     92.01 o
  -2   1  25        0.64       -3.33     44.41 o
  -1   1  25      261.54      317.68    167.96 o
   0   1  25     1088.33     1126.35    238.16 o
   1   1  25      190.37      160.77    115.44 o
   2   1  25      818.07      779.40    142.61 o
   3   1  25      152.23      182.84    108.70 o
   4   1  25      368.42      358.05    128.71 o
   5   1  25      234.02      241.84    105.78 o
  -5   2  25      469.63      585.23    178.43 o
  -4   2  25      102.39      113.73     85.26 o
  -3   2  25      444.27      496.98    137.03 o
  -2   2  25       96.66       72.34    114.34 o
  -1   2  25     1213.45     1224.76    235.61 o
   0   2  25       61.29       64.36     74.20 o
   1   2  25      812.12      820.67    160.53 o
   2   2  25      100.43      122.26    137.00 o
   3   2  25      791.56      776.69    253.21 o
   4   2  25      667.54      711.12    178.56 o
  -4   3  25     3006.36     2914.24    311.78 o
  -3   3  25        1.25       -1.13     40.43 o
  -2   3  25     1797.16     1720.40    203.67 o
  -1   3  25      542.72      614.02    136.42 o
   0   3  25      928.86      990.68    222.31 o
   1   3  25      348.95      388.05    171.90 o
   2   3  25       32.76       30.04     76.08 o
   3   3  25      666.16      645.38    130.34 o
   4   3  25       13.81        6.80     71.00 o
  -3   4  25     2293.48     2052.64    303.74 o
  -2   4  25        0.11       24.16     64.88 o
  -1   4  25     3372.31     3589.20    316.67 o
   0   4  25      477.21      465.72    127.55 o
   1   4  25      525.72      626.04    119.03 o
   2   4  25     1222.55     1342.09    199.64 o
  -3   0  26     2082.85     2111.04    319.92 o
  -2   0  26     3754.46     3965.99    553.43 o
  -1   0  26      380.31      339.47    252.03 o
   0   0  26     3520.14     3749.49    422.59 o
   1   0  26      557.64      531.67    164.97 o
   2   0  26     1199.12     1206.09    215.64 o
   3   0  26      699.36      856.89    238.89 o
  -3   1  26     1670.50     1619.54    226.42 o
  -2   1  26      475.55      555.21    195.81 o
  -1   1  26     1565.22     1601.69    181.36 o
   0   1  26      231.84      195.29    125.04 o
   1   1  26     1472.42     1655.28    234.19 o
   2   1  26       67.49       71.30    126.12 o
   3   1  26     1347.45     1394.85    226.07 o
  -3   2  26      507.63      603.04    160.49 o
  -2   2  26      488.20      512.33    149.51 o
  -1   2  26      366.21      400.94    177.84 o
   0   2  26      760.60      833.75    220.12 o
   1   2  26      148.54      111.72    108.48 o
   2   2  26     1983.77     1995.83    224.90 o
  -1   3  26      897.79      933.14    227.38 o
   0   3  26        0.57      -27.21     73.59 o
 
